# Supplementary material for: Bis(2,6-dimethyl­pyridinium) dibromo­iodate bromide
Source: Acta Crystallogr Sect E Struct Rep Online. 2012 Aug 23;68(Pt 9):o2743. doi: 10.1107/S1600536812035702 (PMC3435755; doi:10.1107/S1600536812035702)
Supplement: Supplementary file 1 [file e-68-o2743-sup1.cif]

##############################################################################
#                                                                            #
# This CIF contains the data in a paper accepted for publication in          #
# Acta Crystallographica Section E. It conforms to the requirements of       #
# Notes for Authors for Acta Crystallographica Section E, and has been       #
# peer reviewed under the auspices of the IUCr Commission on Journals.       #
#                                                                            #
# Full details of the Crystallographic Information File format               #
# are given in the paper "The Crystallographic Information File (CIF):       #
# a New Standard Archive File for Crystallography" by S. R. Hall, F. H.      #
# Allen and I. D. Brown [Acta Cryst. (1991), A47, 655-685].                  #
#                                                                            #
# The current version of the core CIF dictionary is obtainable from          #
# ftp://ftp.iucr.org/pub/cif_core.dic.                                       #
#                                                                            #
# Software is freely available for graphical display of the structure(s)     #
# in this CIF. For information consult the CIF software page                 #
# http://www.iucr.org/resources/cif/software.                                #
#                                                                            #
# This file may be used for bona fide research purposes within the           #
# scientific community so long as proper attribution is given to the journal # 
# article from which it was obtained.                                        #
#                                                                            #
##############################################################################
data_I
_audit_creation_method     SHELXL-97
_chemical_name_systematic
;
Bis(2,6-dimethylpyridinium) dibromoiodate bromide
;
_chemical_name_common     (2,6-DMPH)2.IBr2.Br
_chemical_formula_moiety     '2(C7 H10 N +), Br2 I -, Br -'
_chemical_formula_sum     'C14 H20 Br3 I N2'
_chemical_formula_iupac     '2C7 H10 N +, Br2 I -, Br -'
_chemical_formula_weight     582.92
_chemical_melting_point     ?
_symmetry_cell_setting     monoclinic
_symmetry_space_group_name_H-M     'C 2/c'
_symmetry_space_group_name_Hall     '-C 2yc'
loop_
    _symmetry_equiv_pos_as_xyz
    'x, y, z'
    '-x, y, -z+1/2'
    'x+1/2, y+1/2, z'
    '-x+1/2, y+1/2, -z+1/2'
    '-x, -y, -z'
    'x, -y, z-1/2'
    '-x+1/2, -y+1/2, -z'
    'x+1/2, -y+1/2, z-1/2'
_cell_length_a     13.8627(16)
_cell_length_b     11.3622(9)
_cell_length_c     13.8957(15)
_cell_angle_alpha     90.00
_cell_angle_beta     108.885(13)
_cell_angle_gamma     90.00
_cell_volume     2070.9(4)
_cell_formula_units_Z     4
_cell_measurement_reflns_used     1414
_cell_measurement_theta_min     2.9828
_cell_measurement_theta_max     29.3506
_cell_measurement_temperature     293(2)
_exptl_crystal_description     'Block'
_exptl_crystal_colour     'Orange'
_exptl_crystal_size_max     0.3360
_exptl_crystal_size_mid     0.2746
_exptl_crystal_size_min     0.1528
_exptl_crystal_density_diffrn     1.870
_exptl_crystal_density_meas     ?
_exptl_crystal_density_method     'not measured'
_exptl_crystal_F_000     1104
_exptl_absorpt_coefficient_mu     7.329
_exptl_absorpt_correction_type     analytical
_exptl_absorpt_process_details     '(CrysAlis PRO; Agilent, 2011)'
_exptl_absorpt_correction_T_min     0.578
_exptl_absorpt_correction_T_max     0.733
_diffrn_ambient_temperature     293(2)
_diffrn_radiation_type     MoK\a
_diffrn_radiation_wavelength     0.71073
_diffrn_radiation_source     'Enhance (Mo) X-ray Source'
_diffrn_radiation_monochromator     graphite
_diffrn_measurement_device_type     'Agilent Xcalibur Eos'
_diffrn_measurement_method     '\w scans'
_diffrn_detector_area_resol_mean     16.0534
_diffrn_reflns_number     4417
_diffrn_reflns_av_R_equivalents     0.0339
_diffrn_reflns_av_sigmaI/netI     0.0428
_diffrn_reflns_theta_min     3.10
_diffrn_reflns_theta_max     25.02
_diffrn_reflns_theta_full     25.02
_diffrn_measured_fraction_theta_max     0.998
_diffrn_measured_fraction_theta_full     0.998
_diffrn_reflns_limit_h_min     -16
_diffrn_reflns_limit_h_max     12
_diffrn_reflns_limit_k_min     -12
_diffrn_reflns_limit_k_max     13
_diffrn_reflns_limit_l_min     -16
_diffrn_reflns_limit_l_max     16
_diffrn_standards_number     ?
_diffrn_standards_interval_count     ?
_diffrn_standards_interval_time     ?
_diffrn_standards_decay_%     0.0
_refine_special_details
;
Refinement of <i>F</i>^2^ against ALL reflections. The weighted <i>R</i>-factor
<i>wR</i> and goodness of fit <i>S</i> are based on <i>F</i>^2^, conventional
<i>R</i>-factors <i>R</i> are based on <i>F</i>, with <i>F</i> set to zero for
negative <i>F</i>^2^. The threshold expression of <i>F</i>^2^ >
\s(<i>F</i>^2^) is used only for calculating <i>R</i>-factors(gt) <i>etc</i>.
and is not relevant to the choice of reflections for refinement.
<i>R</i>-factors based on <i>F</i>^2^ are statistically about twice as large
as those based on <i>F</i>, and <i>R</i>- factors based on ALL data will be
even larger.
;
_reflns_number_total     1834
_reflns_number_gt     1280
_reflns_threshold_expression     I>2sigma(I)
_refine_ls_structure_factor_coef     Fsqd
_refine_ls_matrix_type     full
_refine_ls_R_factor_all     0.0656
_refine_ls_R_factor_gt     0.0400
_refine_ls_wR_factor_gt     0.0897
_refine_ls_wR_factor_ref     0.1041
_refine_ls_goodness_of_fit_ref     1.052
_refine_ls_restrained_S_all     1.052
_refine_ls_number_reflns     1834
_refine_ls_number_parameters     92
_refine_ls_number_restraints     0
_refine_ls_hydrogen_treatment     constr
_refine_ls_weighting_scheme     calc
_refine_ls_weighting_details
         'calc w=1/[\s^2^(Fo^2^)+(0.0423P)^2^+1.4129P] where P=(Fo^2^+2Fc^2^)/3'
_atom_sites_solution_hydrogens     geom
_atom_sites_solution_primary     direct
_atom_sites_solution_secondary     difmap
_refine_ls_shift/su_max     0.001
_refine_ls_shift/su_mean     0.000
_refine_diff_density_max     0.516
_refine_diff_density_min     -0.579
_refine_ls_extinction_method     none
_refine_ls_extinction_coef     ?
loop_
    _atom_type_symbol
    _atom_type_description
    _atom_type_scat_dispersion_real
    _atom_type_scat_dispersion_imag
    _atom_type_scat_source
    'C' 'C' 0.0033 0.0016
                         'International Tables Vol C Tables 4.2.6.8 and 6.1.1.4'
    'H' 'H' 0.0000 0.0000
                         'International Tables Vol C Tables 4.2.6.8 and 6.1.1.4'
    'N' 'N' 0.0061 0.0033
                         'International Tables Vol C Tables 4.2.6.8 and 6.1.1.4'
    'Br' 'Br' -0.2901 2.4595
                         'International Tables Vol C Tables 4.2.6.8 and 6.1.1.4'
    'I' 'I' -0.4742 1.8119
                         'International Tables Vol C Tables 4.2.6.8 and 6.1.1.4'
_computing_data_collection     'CrysAlis PRO (Agilent, 2011)'
_computing_cell_refinement     'CrysAlis PRO (Agilent, 2011)'
_computing_data_reduction     'CrysAlis PRO (Agilent, 2011)'
_computing_structure_solution     'SHELXS97 (Sheldrick, 2008)'
_computing_structure_refinement     'SHELXL97 (Sheldrick, 2008)'
_computing_molecular_graphics     'SHELXTL (Sheldrick, 2008)'
_computing_publication_material     'SHELXTL (Sheldrick, 2008)'
loop_
    _atom_site_type_symbol
    _atom_site_label
    _atom_site_fract_x
    _atom_site_fract_y
    _atom_site_fract_z
    _atom_site_U_iso_or_equiv
    _atom_site_adp_type
    _atom_site_calc_flag
    _atom_site_refinement_flags
    _atom_site_occupancy
    _atom_site_symmetry_multiplicity
    _atom_site_disorder_assembly
    _atom_site_disorder_group
    I I1 0.5000 0.56444(5) 0.2500 0.0633(2) Uani d S 1 2 . .
    Br Br1 0.31439(6) 0.56808(6) 0.10417(6) 0.0846(3) Uani d . 1 1 . .
    Br Br2 0.0000 0.55587(7) 0.2500 0.0665(3) Uani d S 1 2 . .
    N N1 0.1116(3) 0.3483(4) 0.1556(3) 0.0529(11) Uani d . 1 1 . .
    H H1A 0.0824 0.4027 0.1793 0.064 Uiso calc R 1 1 . .
    C C6 0.2531(5) 0.3799(6) 0.3092(5) 0.081(2) Uani d . 1 1 . .
    H H6A 0.2058 0.4369 0.3186 0.122 Uiso calc R 1 1 . .
    H H6B 0.3145 0.4188 0.3090 0.122 Uiso calc R 1 1 . .
    H H6C 0.2688 0.3237 0.3637 0.122 Uiso calc R 1 1 . .
    C C1 0.2069(5) 0.3183(5) 0.2109(5) 0.0614(16) Uani d . 1 1 . .
    C C5 0.0574(5) 0.2992(5) 0.0649(5) 0.0654(17) Uani d . 1 1 . .
    C C2 0.2529(6) 0.2305(6) 0.1722(6) 0.085(2) Uani d . 1 1 . .
    H H2A 0.3183 0.2057 0.2091 0.101 Uiso calc R 1 1 . .
    C C7 -0.0487(5) 0.3421(7) 0.0149(5) 0.093(2) Uani d . 1 1 . .
    H H7A -0.0643 0.4021 0.0563 0.140 Uiso calc R 1 1 . .
    H H7B -0.0955 0.2778 0.0069 0.140 Uiso calc R 1 1 . .
    H H7C -0.0544 0.3742 -0.0506 0.140 Uiso calc R 1 1 . .
    C C4 0.1058(8) 0.2137(6) 0.0278(6) 0.090(2) Uani d . 1 1 . .
    H H4A 0.0720 0.1780 -0.0341 0.108 Uiso calc R 1 1 . .
    C C3 0.2038(8) 0.1805(6) 0.0814(7) 0.098(3) Uani d . 1 1 . .
    H H3A 0.2363 0.1235 0.0550 0.117 Uiso calc R 1 1 . .
loop_
    _atom_site_aniso_label
    _atom_site_aniso_U_11
    _atom_site_aniso_U_22
    _atom_site_aniso_U_33
    _atom_site_aniso_U_12
    _atom_site_aniso_U_13
    _atom_site_aniso_U_23
    I1 0.0866(5) 0.0525(4) 0.0601(4) 0.000 0.0366(3) 0.000
    Br1 0.0928(6) 0.0837(5) 0.0703(5) 0.0069(4) 0.0166(4) -0.0037(4)
    Br2 0.0573(5) 0.0564(5) 0.0949(7) 0.000 0.0371(5) 0.000
    N1 0.059(3) 0.046(3) 0.059(3) 0.006(2) 0.026(2) 0.005(2)
    C6 0.065(4) 0.083(5) 0.082(5) 0.005(4) 0.005(4) -0.001(4)
    C1 0.058(4) 0.056(4) 0.074(4) 0.010(3) 0.028(3) 0.023(3)
    C5 0.088(5) 0.058(4) 0.058(4) -0.014(4) 0.034(4) -0.002(3)
    C2 0.098(6) 0.068(5) 0.107(6) 0.035(4) 0.061(5) 0.032(4)
    C7 0.076(5) 0.116(6) 0.078(5) -0.017(5) 0.012(4) 0.001(4)
    C4 0.152(8) 0.063(5) 0.068(5) -0.018(5) 0.054(5) -0.014(4)
    C3 0.151(8) 0.066(5) 0.101(6) 0.031(5) 0.076(6) 0.011(5)
_geom_special_details
;
 All esds (except the esd in the dihedral angle between two l.s. planes)
 are estimated using the full covariance matrix.  The cell esds are taken
 into account individually in the estimation of esds in distances, angles
 and torsion angles; correlations between esds in cell parameters are only
 used when they are defined by crystal symmetry.  An approximate (isotropic)
 treatment of cell esds is used for estimating esds involving l.s. planes.
;
loop_
    _geom_bond_atom_site_label_1
    _geom_bond_atom_site_label_2
    _geom_bond_site_symmetry_2
    _geom_bond_distance
    _geom_bond_publ_flag
    I1 Br1 . 2.7117(9) ?
    I1 Br1 2_655 2.7117(9) ?
    Br2 Br2 2 0.0000 ?
    Br2 Br2 1 0.0000 ?
    N1 C1 . 1.340(7) ?
    N1 C5 . 1.361(7) ?
    N1 H1A . 0.8600 ?
    C6 C1 . 1.483(8) ?
    C6 H6A . 0.9600 ?
    C6 H6B . 0.9600 ?
    C6 H6C . 0.9600 ?
    C1 C2 . 1.383(9) ?
    C5 C4 . 1.372(9) ?
    C5 C7 . 1.490(9) ?
    C2 C3 . 1.350(10) ?
    C2 H2A . 0.9300 ?
    C7 H7A . 0.9600 ?
    C7 H7B . 0.9600 ?
    C7 H7C . 0.9600 ?
    C4 C3 . 1.373(10) ?
    C4 H4A . 0.9300 ?
    C3 H3A . 0.9300 ?
loop_
    _geom_angle_atom_site_label_1
    _geom_angle_atom_site_label_2
    _geom_angle_atom_site_label_3
    _geom_angle_site_symmetry_1
    _geom_angle_site_symmetry_3
    _geom_angle
    _geom_angle_publ_flag
    Br1 I1 Br1 . 2_655 178.25(3) ?
    Br2 Br2 Br2 2 1 0(10) ?
    C1 N1 C5 . . 125.0(5) ?
    C1 N1 H1A . . 117.5 ?
    C5 N1 H1A . . 117.5 ?
    C1 C6 H6A . . 109.5 ?
    C1 C6 H6B . . 109.5 ?
    H6A C6 H6B . . 109.5 ?
    C1 C6 H6C . . 109.5 ?
    H6A C6 H6C . . 109.5 ?
    H6B C6 H6C . . 109.5 ?
    N1 C1 C2 . . 117.0(6) ?
    N1 C1 C6 . . 117.4(5) ?
    C2 C1 C6 . . 125.6(6) ?
    N1 C5 C4 . . 116.6(6) ?
    N1 C5 C7 . . 117.6(6) ?
    C4 C5 C7 . . 125.8(7) ?
    C3 C2 C1 . . 120.7(7) ?
    C3 C2 H2A . . 119.6 ?
    C1 C2 H2A . . 119.6 ?
    C5 C7 H7A . . 109.5 ?
    C5 C7 H7B . . 109.5 ?
    H7A C7 H7B . . 109.5 ?
    C5 C7 H7C . . 109.5 ?
    H7A C7 H7C . . 109.5 ?
    H7B C7 H7C . . 109.5 ?
    C5 C4 C3 . . 120.6(7) ?
    C5 C4 H4A . . 119.7 ?
    C3 C4 H4A . . 119.7 ?
    C2 C3 C4 . . 120.1(7) ?
    C2 C3 H3A . . 119.9 ?
    C4 C3 H3A . . 119.9 ?
loop_
    _geom_torsion_atom_site_label_1
    _geom_torsion_atom_site_label_2
    _geom_torsion_atom_site_label_3
    _geom_torsion_atom_site_label_4
    _geom_torsion_site_symmetry_1
    _geom_torsion_site_symmetry_2
    _geom_torsion_site_symmetry_3
    _geom_torsion_site_symmetry_4
    _geom_torsion
    _geom_torsion_publ_flag
    C5 N1 C1 C2 . . . . -0.2(9) ?
    C5 N1 C1 C6 . . . . -178.7(5) ?
    C1 N1 C5 C4 . . . . -0.9(9) ?
    C1 N1 C5 C7 . . . . 178.9(5) ?
    N1 C1 C2 C3 . . . . 1.8(9) ?
    C6 C1 C2 C3 . . . . -179.9(7) ?
    N1 C5 C4 C3 . . . . 0.4(9) ?
    C7 C5 C4 C3 . . . . -179.4(7) ?
    C1 C2 C3 C4 . . . . -2.2(11) ?
    C5 C4 C3 C2 . . . . 1.1(11) ?
loop_
    _geom_hbond_atom_site_label_D
    _geom_hbond_atom_site_label_H
    _geom_hbond_atom_site_label_A
    _geom_hbond_site_symmetry_A
    _geom_hbond_distance_DH
    _geom_hbond_distance_HA
    _geom_hbond_distance_DA
    _geom_hbond_angle_DHA
    N1 H1A Br2 1 0.86 2.45 3.315(5) 178.9
_iucr_refine_instructions_details
;
TITL exp_516 in C2/c
CELL 0.71073  13.8627  11.3622  13.8957  90.000 108.885  90.000
ZERR   4.00   0.0016   0.0009   0.0015   0.000   0.013   0.000
LATT  7
SYMM -X, Y, 0.5-Z
SFAC C H N BR I
UNIT 56 80 8 12 4
SHEL 9999.99 0.84
L.S. 10
BOND
FMAP 2
PLAN 20
ACTA
CONF
BOND $H
HTAB
EQIV $1 x, y, z
EQIV $5 -x, y, -z+0.5
HTAB N1 Br2_$1
HTAB N1 Br2_$5
WGHT    0.042000    1.394600
FVAR       0.21295
I1    5    0.500000    0.564442    0.250000    10.50000    0.08658    0.05248 =
         0.06005    0.00000    0.03660    0.00000
BR1   4    0.314393    0.568078    0.104171    11.00000    0.09277    0.08374 =
         0.07034   -0.00373    0.01662    0.00688
BR2   4    0.000000    0.555872    0.250000    10.50000    0.05730    0.05637 =
         0.09490    0.00000    0.03707    0.00000
N1    3    0.111589    0.348319    0.155643    11.00000    0.05868    0.04592 =
         0.05943    0.00482    0.02640    0.00559
AFIX  43
H1A   2    0.082440    0.402719    0.179316    11.00000   -1.20000
AFIX   0
C6    1    0.253078    0.379854    0.309209    11.00000    0.06546    0.08312 =
         0.08196   -0.00099    0.00511    0.00498
AFIX  33
H6A   2    0.205834    0.436931    0.318572    11.00000   -1.50000
H6B   2    0.314474    0.418795    0.309022    11.00000   -1.50000
H6C   2    0.268815    0.323653    0.363692    11.00000   -1.50000
AFIX   0
C1    1    0.206906    0.318344    0.210870    11.00000    0.05835    0.05630 =
         0.07422    0.02314    0.02793    0.00998
C5    1    0.057389    0.299222    0.064930    11.00000    0.08773    0.05817 =
         0.05772   -0.00184    0.03374   -0.01350
C2    1    0.252869    0.230536    0.172179    11.00000    0.09832    0.06828 =
         0.10688    0.03231    0.06060    0.03497
AFIX  43
H2A   2    0.318315    0.205672    0.209112    11.00000   -1.20000
AFIX   0
C7    1   -0.048652    0.342149    0.014918    11.00000    0.07637    0.11611 =
         0.07759    0.00115    0.01201   -0.01692
AFIX  33
H7A   2   -0.064330    0.402075    0.056254    11.00000   -1.50000
H7B   2   -0.095516    0.277839    0.006920    11.00000   -1.50000
H7C   2   -0.054425    0.374188   -0.050640    11.00000   -1.50000
AFIX   0
C4    1    0.105801    0.213738    0.027841    11.00000    0.15179    0.06333 =
         0.06785   -0.01354    0.05386   -0.01788
AFIX  43
H4A   2    0.071960    0.177975   -0.034114    11.00000   -1.20000
AFIX   0
C3    1    0.203770    0.180516    0.081374    11.00000    0.15113    0.06612 =
         0.10081    0.01085    0.07609    0.03117
AFIX  43
H3A   2    0.236335    0.123472    0.055028    11.00000   -1.20000
HKLF 4
REM  exp_516 in C2/c
REM R1 =  0.0400 for   1280 Fo > 4sig(Fo)  and  0.0656 for all   1834 data
REM     92 parameters refined using      0 restraints
END
WGHT      0.0417      1.5163
REM Highest difference peak  0.516,  deepest hole -0.579,  1-sigma level  0.097
Q1    1   0.3502  0.5645  0.0618  11.00000  0.05    0.52
Q2    1   0.2709  0.5496  0.0871  11.00000  0.05    0.37
Q3    1   0.0389  0.4983  0.3017  11.00000  0.05    0.35
Q4    1   0.5359  0.5644  0.1681  11.00000  0.05    0.33
Q5    1   0.3303  0.6398  0.0991  11.00000  0.05    0.32
Q6    1   0.3872  0.4352  0.1791  11.00000  0.05    0.32
Q7    1   0.0671  0.1026 -0.1555  11.00000  0.05    0.28
Q8    1   0.2512  0.4853  0.2910  11.00000  0.05    0.28
Q9    1   0.5666  0.5005  0.2506  11.00000  0.05    0.28
Q10   1  -0.1013  0.3422 -0.1768  11.00000  0.05    0.28
Q11   1   0.3396  0.5559 -0.0036  11.00000  0.05    0.27
Q12   1   0.5810  0.7374  0.3142  11.00000  0.05    0.27
Q13   1   0.1046  0.5663  0.1965  11.00000  0.05    0.27
Q14   1   0.3337  0.5378  0.1553  11.00000  0.05    0.26
Q15   1   0.5686  0.6432  0.2585  11.00000  0.05    0.26
Q16   1   0.4193  0.4333  0.3024  11.00000  0.05    0.26
Q17   1   0.2691  0.4643  0.3081  11.00000  0.05    0.26
Q18   1   0.2709  0.5634  0.1802  11.00000  0.05    0.25
Q19   1   0.0028  0.3362 -0.1308  11.00000  0.05    0.25
Q20   1   0.5180  0.4375  0.2580  11.00000  0.05    0.24
;
data_global
_journal_date_recd_electronic     2012-08-07
_journal_date_accepted     2012-08-14
_journal_name_full     'Acta Crystallographica, Section E'
_journal_year     2012
_journal_volume     68
_journal_issue      9
_journal_page_first     o2743
_journal_page_last     o2743
_journal_paper_category     QO
_journal_paper_doi     10.1107/S1600536812035702
_journal_coeditor_code     PV2580
_publ_contact_author_name     'Basem F. Ali'
_publ_contact_author_address
;
Department of Chemistry
Al al-Bayt University
Mafraq 25113
Jordan
;
_publ_contact_author_email     'bfali@aabu.edu.jo'
_publ_contact_author_fax     ?
_publ_contact_author_phone     '00962795356177'
_publ_section_title
;
Bis(2,6-dimethylpyridinium) dibromoiodate bromide
;
loop_
    _publ_author_name
    _publ_author_footnote
    _publ_author_address
    'Al-Far, Rawhi'
;
Cuurrent address: Qassim University, Faculty of science, Chemistry Department,
Qassim, Saudi Arabia.
;
;
Faculty of Science and IT, Al-Balqa'a Applied University, Salt, Jordan
;
    'Ali, Basem F.' .
;
Department of Chemistry
Al al-Bayt University
Mafraq 25113
Jordan
;
    'Haddad, Salim F.' .
;
Department of Chemistry
The University of Jordan
Amman 11942
Jordan
;
