# Supplementary material for: Bis(2,6-dimethyl­pyridinium) dibromo­iodate bromide
Source: Acta Crystallogr Sect E Struct Rep Online. 2012 Aug 23;68(Pt 9):o2743. doi: 10.1107/S1600536812035702 (PMC3435755; doi:10.1107/S1600536812035702)
Supplement: Supplementary file 2 [file e-68-o2743-Isup2.hkl]

# 
# h,k,l, Fc-squared, Fo-squared, sigma(Fo-squared) and status flag 
# 
data_I
_shelx_title ' exp_516 in C2/c' 
_shelx_refln_list_code          4 
_shelx_F_calc_maximum      490.34 
_exptl_crystal_F_000      1104.00 
_reflns_d_resolution_high  0.8402 
 
loop_ 
 _symmetry_equiv_pos_as_xyz 
 'x, y, z' 
 '-x, y, -z+1/2' 
 'x+1/2, y+1/2, z' 
 '-x+1/2, y+1/2, -z+1/2' 
 '-x, -y, -z' 
 'x, -y, z-1/2' 
 '-x+1/2, -y+1/2, -z' 
 'x+1/2, -y+1/2, z-1/2' 
 
_cell_length_a    13.8627 
_cell_length_b    11.3622 
_cell_length_c    13.8957 
_cell_angle_alpha  90.000 
_cell_angle_beta  108.885 
_cell_angle_gamma  90.000 
 
_shelx_F_squared_multiplier     1.000 
 
loop_ 
 _refln_index_h 
 _refln_index_k 
 _refln_index_l 
 _refln_F_squared_calc 
 _refln_F_squared_meas 
 _refln_F_squared_sigma 
 _refln_observed_status 
   4   0   0    85764.02    81856.59   1118.28 o 
   6   0   0    50731.07    47569.04    853.13 o 
   8   0   0     2126.43     2229.39    174.75 o 
  10   0   0    15566.29    15321.37    400.36 o 
  12   0   0     3120.17     3582.62    202.76 o 
  14   0   0      215.51      332.76     73.18 o 
   3   1   0    24566.31    27750.23    281.31 o 
   5   1   0    35615.98    36453.25    427.09 o 
   7   1   0       65.87        9.92     26.59 o 
   9   1   0      622.77      621.54     59.41 o 
  11   1   0     1669.05     1684.52     98.73 o 
  13   1   0      302.13      256.22     63.05 o 
  15   1   0        6.96      -95.97     95.97 o 
   0   2   0    37673.02    40169.26    750.64 o 
   2   2   0    18188.57    17561.73    442.25 o 
   4   2   0    24950.11    25192.87    318.47 o 
   6   2   0    53673.29    54254.33    695.00 o 
   8   2   0     1520.41     1580.67    117.66 o 
  10   2   0     7532.09     6991.39    262.16 o 
  12   2   0     2214.65     2184.73    114.51 o 
  14   2   0      277.33      225.89     81.87 o 
   1   3   0     9409.29     9668.29    136.87 o 
   3   3   0      835.15     1028.21     38.07 o 
   5   3   0      466.13      452.11     36.38 o 
   7   3   0      722.11      860.23     84.62 o 
   9   3   0      150.26       19.50     34.54 o 
  11   3   0        0.01       42.55     31.77 o 
  13   3   0      314.49      211.79     58.05 o 
  15   3   0        0.54       -9.30     58.90 o 
   0   4   0     3461.17     3444.69    194.72 o 
   2   4   0      618.24      764.34     36.94 o 
   4   4   0      193.20      237.18     19.79 o 
   6   4   0        1.47        7.25     12.90 o 
   8   4   0      105.36       54.70     42.62 o 
  10   4   0        8.19        3.23     21.55 o 
  12   4   0       10.98      -54.72    148.96 o 
  14   4   0       61.02      157.07     70.15 o 
   1   5   0     6536.23     7290.66    172.01 o 
   3   5   0      474.20      387.86     36.38 o 
   5   5   0     8380.55     8668.71    270.17 o 
   7   5   0       12.71       81.14     45.12 o 
   9   5   0       94.14       66.27     34.77 o 
  11   5   0      424.62      386.98    161.64 o 
  13   5   0       23.49      -28.68     66.39 o 
   0   6   0    35342.82    32984.39    879.64 o 
   2   6   0     1985.91     1862.87     84.65 o 
   4   6   0    10776.00     9783.70    484.67 o 
   6   6   0    16024.62    15707.48    550.87 o 
   8   6   0      517.06      581.91     63.24 o 
  10   6   0     2210.25     2367.54    226.78 o 
  12   6   0     1487.27     1612.35    206.37 o 
   1   7   0     9708.68    10314.74    247.66 o 
   3   7   0     2910.20     2767.20    112.21 o 
   5   7   0     5881.76     6217.82    298.04 o 
   7   7   0       65.86       22.92     41.13 o 
   9   7   0       38.34       -4.03     40.36 o 
  11   7   0      555.76      405.10    117.48 o 
  13   7   0      125.26       99.82     71.43 o 
   0   8   0    47132.40    48612.52   1617.27 o 
   2   8   0     5701.74     5851.82    187.25 o 
   4   8   0    10957.24     9755.35    874.35 o 
   6   8   0    16532.70    16819.57    714.69 o 
   8   8   0      289.79      294.86     63.41 o 
  10   8   0     4062.00     4404.50    326.97 o 
  12   8   0      514.91      532.74    131.46 o 
   1   9   0      557.97      570.17     67.12 o 
   3   9   0      388.68      409.16     50.03 o 
   5   9   0     2063.41     2239.18    198.73 o 
   7   9   0       13.39       27.25     83.58 o 
   9   9   0      143.99      136.71     78.12 o 
  11   9   0      105.80      299.68    113.08 o 
   0  10   0     6260.33     6892.70    305.15 o 
   2  10   0     2474.56     2462.72    138.43 o 
   4  10   0     2477.36     2600.11    323.50 o 
   6  10   0     2609.71     2867.98    240.94 o 
   8  10   0      942.92     1124.89    161.05 o 
  10  10   0      895.16     1063.35    208.17 o 
   1  11   0       70.03       22.38     28.16 o 
   3  11   0       39.47       78.51     44.63 o 
   5  11   0       18.72      -62.20     62.20 o 
   7  11   0      138.84      102.93     70.40 o 
   9  11   0       20.45      -62.50     62.50 o 
   0  12   0        8.21      127.24     90.19 o 
   2  12   0      147.55        9.88     47.54 o 
   4  12   0       41.04      -95.70     95.70 o 
   6  12   0       21.43       85.08    134.74 o 
   1  13   0      376.57      379.68    190.64 o 
   3  13   0       48.96       -3.08     72.66 o 
 -15   1   1        4.68       38.99     40.28 o 
 -13   1   1       43.33      -19.91     28.80 o 
 -11   1   1      125.26      122.64     49.24 o 
  -9   1   1       31.13       41.60     29.24 o 
  -7   1   1     2031.15     2080.37     88.45 o 
  -5   1   1      918.49      917.84     48.45 o 
  -3   1   1    10345.88    11329.25    149.84 o 
   1   1   1    17087.88    16077.63    334.96 o 
   3   1   1      282.72      371.86     19.53 o 
   5   1   1     5078.30     5493.81    112.54 o 
   7   1   1     4014.37     4616.58    136.79 o 
   9   1   1      339.02      354.28     43.05 o 
  11   1   1      194.00      236.58     38.53 o 
  13   1   1      208.45      192.38     55.17 o 
  15   1   1       25.00       77.81     81.92 o 
 -14   2   1      256.95      333.92     68.30 o 
 -12   2   1     4927.73     5056.60    224.83 o 
 -10   2   1     2757.96     2817.81    178.21 o 
  -8   2   1     2056.63     2257.08    146.47 o 
  -6   2   1    57821.46    56368.75   1065.06 o 
  -4   2   1     2476.11     1878.08     97.48 o 
  -2   2   1    59861.23    59493.39    697.69 o 
   0   2   1    50545.65    51149.31    660.04 o 
   2   2   1     4988.86     4159.56     79.84 o 
   4   2   1    67496.56    68080.34    588.07 o 
   6   2   1    24916.53    26032.62    316.83 o 
   8   2   1     1167.73     1171.30     67.35 o 
  10   2   1     7819.55     8352.25    202.05 o 
  12   2   1      352.19      389.26     64.32 o 
  14   2   1      429.70      326.79    136.39 o 
 -15   3   1      155.18      140.27     90.86 o 
 -13   3   1       17.52      -31.34     77.13 o 
 -11   3   1      859.02      627.99     87.52 o 
  -9   3   1     2430.59     2425.31    265.17 o 
  -7   3   1     6930.99     7400.47    283.08 o 
  -5   3   1     7363.31     7496.65    184.52 o 
  -3   3   1     8403.69     9398.54    163.31 o 
  -1   3   1    97437.77    95552.68    949.84 o 
   1   3   1     7721.10     8792.67    168.43 o 
   3   3   1      108.09      179.80     20.08 o 
   5   3   1    14020.76    14570.75    234.27 o 
   7   3   1     3283.73     3230.86    165.31 o 
   9   3   1     1169.16      833.88     91.32 o 
  11   3   1      463.81      451.15     50.38 o 
  13   3   1      345.40      347.20     68.01 o 
 -14   4   1      463.33      474.84     92.51 o 
 -12   4   1     4826.48     4936.19    271.92 o 
 -10   4   1     6747.32     7169.07    926.61 o 
  -8   4   1     5584.27     5632.05    255.07 o 
  -6   4   1    74152.27    74076.77   2346.13 o 
  -4   4   1     4590.96     4087.63    152.69 o 
  -2   4   1    86085.83    83146.85    741.61 o 
   0   4   1   140221.50   131459.34   1657.27 o 
   2   4   1     4011.95     3316.56    107.92 o 
   4   4   1    84633.86    84325.67   1170.76 o 
   6   4   1    17706.41    18090.63    423.11 o 
   8   4   1     2678.60     2806.22    199.41 o 
  10   4   1    13517.53    13242.51   1169.73 o 
  12   4   1      348.50      449.78    178.62 o 
  14   4   1      619.96      636.68    104.42 o 
 -13   5   1       11.71      100.21    112.61 o 
 -11   5   1      924.74      750.56    129.83 o 
  -9   5   1     3346.33     3007.28    130.63 o 
  -7   5   1     2457.48     2277.52     86.70 o 
  -5   5   1      458.90      469.16     43.12 o 
  -3   5   1     2526.00     2680.27     83.68 o 
  -1   5   1    19388.05    19349.98    426.89 o 
   1   5   1     2787.23     3012.71    107.74 o 
   3   5   1      395.85      347.34     32.59 o 
   5   5   1    13644.58    13694.44    307.66 o 
   7   5   1     1705.50     1691.01    101.41 o 
   9   5   1      245.15      216.59     61.03 o 
  11   5   1        1.71      -10.73     72.79 o 
  13   5   1      149.95      209.47     88.67 o 
 -14   6   1       59.28       53.55     55.19 o 
 -12   6   1     1771.39     1718.89    208.16 o 
 -10   6   1     1394.99     1134.25    155.61 o 
  -8   6   1     6242.13     5638.47    180.63 o 
  -6   6   1    19035.04    18854.90    360.87 o 
  -4   6   1     7972.69     7670.09    197.18 o 
  -2   6   1    12263.34    12302.28    283.12 o 
   0   6   1    40689.60    40495.15    829.03 o 
   2   6   1     3126.78     3319.10    103.08 o 
   4   6   1    21131.72    21869.38    538.03 o 
   6   6   1     2476.98     2357.50    130.83 o 
   8   6   1     2903.79     2692.53    237.73 o 
  10   6   1     3451.99     3571.57    275.25 o 
  12   6   1      651.13      523.70    136.61 o 
 -13   7   1       59.44       21.96    154.47 o 
 -11   7   1       65.06      274.55    103.19 o 
  -9   7   1        6.90       -7.34    118.75 o 
  -7   7   1      479.43      469.16     52.01 o 
  -5   7   1       85.32       44.34     18.43 o 
  -3   7   1     1385.24     1410.71     75.28 o 
  -1   7   1        1.35       -3.49     29.66 o 
   1   7   1      114.70      136.60     30.60 o 
   3   7   1      588.66      584.94     83.47 o 
   5   7   1      104.08      149.90     60.17 o 
   7   7   1      734.46      733.46    111.77 o 
   9   7   1        6.01      133.01     81.37 o 
  11   7   1       64.39       74.40    150.06 o 
  13   7   1       46.31      -20.27     85.75 o 
 -12   8   1       18.33        9.07    150.28 o 
 -10   8   1      144.15      195.19    105.63 o 
  -8   8   1       73.00       77.38     53.06 o 
  -6   8   1      149.08      238.52     75.75 o 
  -4   8   1      737.88      585.52     80.82 o 
  -2   8   1      229.50      347.07     48.41 o 
   0   8   1      400.74      377.68     93.21 o 
   2   8   1      787.36      892.76     65.09 o 
   4   8   1        0.82       41.83     30.62 o 
   6   8   1      554.70      479.76    167.04 o 
   8   8   1      155.03      120.92    128.78 o 
  10   8   1       59.07       42.53     64.64 o 
  12   8   1        5.21     -107.83    145.87 o 
 -11   9   1      178.78      316.68    100.12 o 
  -9   9   1        1.57       40.27     59.32 o 
  -7   9   1      357.57      340.62     97.09 o 
  -5   9   1      906.35      924.54     96.90 o 
  -3   9   1       13.65      -14.95     23.64 o 
  -1   9   1     3712.47     3783.68    175.26 o 
   1   9   1      416.88      412.55     50.91 o 
   3   9   1      249.64      166.81     48.63 o 
   5   9   1     4208.19     4391.01    270.63 o 
   7   9   1       28.25       -1.10     41.80 o 
   9   9   1      154.42      285.58     94.48 o 
  11   9   1       62.84      158.52    174.21 o 
 -10  10   1      212.29      461.19    117.60 o 
  -8  10   1      343.71      588.75    127.01 o 
  -6  10   1     3737.24     4006.09    285.05 o 
  -4  10   1      424.75      650.89     92.09 o 
  -2  10   1     4060.19     4100.39    190.14 o 
   0  10   1     5183.87     5179.62    185.31 o 
   2  10   1      235.73      253.86     41.36 o 
   4  10   1     3787.67     3819.29    187.66 o 
   6  10   1     1457.92     1501.08    171.85 o 
   8  10   1      201.34      350.61     92.68 o 
  10  10   1      621.72      698.12    149.33 o 
  -9  11   1        6.76        9.27     96.59 o 
  -7  11   1      785.33      598.18    123.39 o 
  -5  11   1      535.42      497.26    158.55 o 
  -3  11   1        9.05       30.37     49.95 o 
  -1  11   1     3195.86     3350.27    157.29 o 
   1  11   1       84.83       14.61     37.12 o 
   3  11   1       39.83       41.09     90.63 o 
   5  11   1      797.05      681.28    222.50 o 
   7  11   1       28.04      -19.13     68.35 o 
  -6  12   1     2147.34     2168.96    232.29 o 
  -4  12   1     1229.57     1112.06    230.44 o 
  -2  12   1     2294.38     2327.48    212.46 o 
   0  12   1     4204.38     4124.69    221.87 o 
   2  12   1      567.00      543.50     89.35 o 
   4  12   1     4017.60     4360.49    455.15 o 
   6  12   1     1087.16      647.88    199.35 o 
  -3  13   1       32.57      -18.52     84.24 o 
  -1  13   1      277.29      376.60     97.13 o 
   1  13   1       13.13      -54.15     58.30 o 
   3  13   1       84.92      130.70     71.34 o 
 -16   0   2      518.80      489.92    176.52 o 
 -14   0   2     1532.40     1651.26    214.42 o 
 -12   0   2    10613.96    10455.86   1306.89 o 
 -10   0   2     2576.19     2790.95    206.98 o 
  -8   0   2    59437.20    59504.70   1039.23 o 
  -6   0   2    74195.13    67934.09   1090.45 o 
  -4   0   2    15521.55    14332.29    207.30 o 
  -2   0   2    83553.70    83912.13    912.42 o 
   2   0   2    16858.56    15907.60    887.03 o 
   4   0   2   182163.41   170837.47   2275.45 o 
   6   0   2     3524.22     3484.07    140.56 o 
   8   0   2    16804.54    16907.94    423.79 o 
  10   0   2    13364.17    13625.65    412.99 o 
  12   0   2      488.16      678.49     93.81 o 
  14   0   2     1100.71     1443.94    297.92 o 
 -15   1   2      329.86      361.06     81.06 o 
 -13   1   2      152.27      141.59     45.87 o 
 -11   1   2       23.11       -3.13     43.92 o 
  -9   1   2     3978.88     3920.26    190.62 o 
  -7   1   2    16270.59    16063.22    228.79 o 
  -5   1   2     7329.66     8134.65    148.49 o 
  -3   1   2    16455.80    16283.15    207.07 o 
  -1   1   2    49089.93    50595.03    666.00 o 
   1   1   2    16482.87    20126.97    243.23 o 
   3   1   2    17938.42    18971.14    202.75 o 
   5   1   2     4401.13     5108.56    109.10 o 
   7   1   2     3757.24     4115.85    126.86 o 
   9   1   2     3409.39     3415.92    129.25 o 
  11   1   2      716.82      660.35     61.47 o 
  13   1   2       22.48       16.76     39.34 o 
 -14   2   2      466.70      565.71     92.54 o 
 -12   2   2     4953.66     5128.75    265.81 o 
 -10   2   2     1425.14     1409.48    122.02 o 
  -8   2   2    11224.64    11880.07    254.87 o 
  -6   2   2    35514.74    34353.59    583.39 o 
  -4   2   2     1621.07     1723.84     67.50 o 
  -2   2   2   197620.80   175344.02   2011.46 o 
   0   2   2    46208.16    45360.12    358.80 o 
   2   2   2    16683.95    16561.46    196.23 o 
   4   2   2    53937.58    54529.08    495.66 o 
   6   2   2     1061.40      806.82     83.41 o 
   8   2   2     7608.77     7162.80    226.75 o 
  10   2   2     3864.16     3970.68    137.44 o 
  12   2   2      150.38      216.62     61.59 o 
  14   2   2      669.55      581.34     94.25 o 
 -15   3   2       25.75        1.72     77.69 o 
 -13   3   2        0.63      -43.07     43.07 o 
 -11   3   2       28.05       94.49     61.98 o 
  -9   3   2      108.91       62.31     30.87 o 
  -7   3   2      771.71      886.23     81.08 o 
  -5   3   2       19.69       43.57     27.02 o 
  -3   3   2    17869.03    17997.69    286.52 o 
  -1   3   2     3788.58     3932.64     94.10 o 
   1   3   2     4967.22     5627.78    116.21 o 
   3   3   2     1059.73     1069.37     48.65 o 
   5   3   2        2.84       58.99     21.25 o 
   7   3   2      581.61      634.14     73.93 o 
   9   3   2      582.81      705.78     93.71 o 
  11   3   2       20.36       23.66     43.07 o 
  13   3   2       51.79       46.51     64.08 o 
 -14   4   2        8.48      -47.41     55.36 o 
 -12   4   2        9.29       -3.16     59.44 o 
 -10   4   2      203.71      118.20     82.25 o 
  -8   4   2      489.88      395.47     75.31 o 
  -6   4   2       57.00       71.08     28.24 o 
  -4   4   2     1134.32     1419.62     63.87 o 
  -2   4   2      192.33      258.60     30.70 o 
   0   4   2        5.25        8.88     13.25 o 
   2   4   2       81.09       32.86     11.08 o 
   4   4   2       50.32      103.90     40.68 o 
   6   4   2     1009.81     1094.31     79.05 o 
   8   4   2       13.61      -15.56     48.46 o 
  10   4   2      118.05      321.91     79.93 o 
  12   4   2        2.79       -7.62     57.86 o 
  14   4   2        2.82      -25.03     84.68 o 
 -15   5   2        2.03        0.63    106.07 o 
 -13   5   2      198.32      212.24     66.74 o 
 -11   5   2      108.66       26.07     77.73 o 
  -9   5   2      114.21       98.31     73.98 o 
  -7   5   2     2971.73     2956.80    131.49 o 
  -5   5   2      138.47      138.12     26.07 o 
  -3   5   2       20.64       39.04     16.43 o 
  -1   5   2    12179.81    12425.30    252.03 o 
   1   5   2     1241.24     1184.19     74.84 o 
   3   5   2     2763.28     2879.07     95.99 o 
   5   5   2     2760.69     2946.54    179.58 o 
   7   5   2      247.57      261.09     44.28 o 
   9   5   2     1646.31     1607.97    259.89 o 
  11   5   2        2.45        5.40     50.79 o 
  13   5   2        4.40      -22.56     60.84 o 
 -14   6   2      144.83       19.65    148.08 o 
 -12   6   2     2531.52     2608.86    261.31 o 
 -10   6   2      165.39       79.43     57.39 o 
  -8   6   2     5014.39     4961.51    160.10 o 
  -6   6   2    12852.46    12262.02    254.46 o 
  -4   6   2      952.97      671.87     56.95 o 
  -2   6   2    54289.94    54658.61    689.88 o 
   0   6   2    10143.01     9533.37    209.76 o 
   2   6   2     1670.94     1698.10    111.82 o 
   4   6   2    33454.29    32227.43   1065.03 o 
   6   6   2      347.42      330.89     75.50 o 
   8   6   2     3369.63     3254.48    245.98 o 
  10   6   2     1107.56     1421.53    172.46 o 
  12   6   2       20.32      120.82     79.79 o 
 -13   7   2       73.01       61.53     66.44 o 
 -11   7   2        1.22       17.25    124.70 o 
  -9   7   2      269.73      154.20    138.48 o 
  -7   7   2     8525.84     8065.20    200.38 o 
  -5   7   2      110.65       65.04     19.32 o 
  -3   7   2      927.95      900.91     88.54 o 
  -1   7   2    10232.47    10971.56    281.39 o 
   1   7   2     1666.32     1796.08     87.92 o 
   3   7   2     7363.43     7958.25    219.81 o 
   5   7   2     1078.05      973.88    111.87 o 
   7   7   2     1151.78     1169.28    144.52 o 
   9   7   2     1707.42     1757.36    190.25 o 
  11   7   2        4.02      -84.89     92.29 o 
 -12   8   2     2114.37     2348.60    259.26 o 
 -10   8   2     1330.01     1500.99    197.05 o 
  -8   8   2     6542.99     6079.17    358.19 o 
  -6   8   2    11879.56    11931.19    379.77 o 
  -4   8   2     3047.09     2650.11    137.95 o 
  -2   8   2    30487.30    29440.87    522.61 o 
   0   8   2     8563.56     8607.27    265.51 o 
   2   8   2     7229.02     7052.37    276.43 o 
   4   8   2    19823.38    19806.49    408.18 o 
   6   8   2     3008.51     3207.86    226.48 o 
   8   8   2     2456.08     2865.67    237.85 o 
  10   8   2     2639.54     2640.91    246.76 o 
 -11   9   2        4.63      -38.56     62.73 o 
  -9   9   2      107.68       90.68     59.53 o 
  -7   9   2      524.85      233.54     84.56 o 
  -5   9   2      139.36       65.57     42.78 o 
  -3   9   2      168.82      245.47     63.31 o 
  -1   9   2     3985.89     3978.93    189.86 o 
   1   9   2     1169.82     1188.17     77.92 o 
   3   9   2     1914.57     1956.49    122.07 o 
   5   9   2       14.04        7.62     38.35 o 
   7   9   2       15.74      -35.43     53.07 o 
   9   9   2       83.68       -3.90    152.82 o 
 -10  10   2      499.61      539.09    120.05 o 
  -8  10   2     1610.95     1602.80    202.61 o 
  -6  10   2     3943.32     3339.50    390.53 o 
  -4  10   2     1252.03     1166.27    130.76 o 
  -2  10   2     5892.00     6146.58    243.00 o 
   0  10   2     4221.94     4338.69    166.14 o 
   2  10   2     2648.12     2588.38    163.87 o 
   4  10   2     3481.45     3606.09    176.57 o 
   6  10   2      214.32      215.14     60.81 o 
   8  10   2     1117.89     1117.66    160.27 o 
  -9  11   2       85.65      245.40     83.49 o 
  -7  11   2      112.58      260.62     94.45 o 
  -5  11   2       21.37      130.77    113.79 o 
  -3  11   2      104.57      107.43     47.69 o 
  -1  11   2      112.68      157.09     53.52 o 
   1  11   2       69.41       97.26     45.99 o 
   3  11   2      193.68      138.53     81.13 o 
   5  11   2       11.47        9.92     70.12 o 
   7  11   2       72.37       74.09     87.54 o 
  -6  12   2       14.70       54.71     64.34 o 
  -4  12   2      133.12      129.66    106.95 o 
  -2  12   2       22.97      126.75     71.68 o 
   0  12   2        7.57        6.39     58.89 o 
   2  12   2       56.82       69.82     39.04 o 
   4  12   2        0.70      117.98    102.32 o 
   6  12   2      121.43       33.96    100.11 o 
  -3  13   2      248.79      264.62    136.50 o 
  -1  13   2      526.73      583.06    149.29 o 
   1  13   2        2.09       73.72     53.60 o 
   3  13   2      223.59      295.04    155.35 o 
 -15   1   3        1.03      -35.80     66.65 o 
 -13   1   3      193.94      236.75     64.87 o 
 -11   1   3      374.65      367.15     67.38 o 
  -9   1   3      299.06      357.44     59.22 o 
  -7   1   3     3648.12     3902.04    103.74 o 
  -5   1   3     2456.44     2649.91     73.16 o 
  -3   1   3     9184.12    10433.78    185.24 o 
  -1   1   3     4918.79     5172.58    105.14 o 
   1   1   3     2924.66     3680.49     98.85 o 
   3   1   3    10934.85    11919.43    183.93 o 
   5   1   3       24.93       16.76     18.95 o 
   7   1   3      139.46      125.48     36.02 o 
   9   1   3      742.45      832.54     70.31 o 
  11   1   3       10.57       14.71     24.65 o 
  13   1   3        3.39       82.83     46.39 o 
 -16   2   3       83.49      -75.51     75.51 o 
 -14   2   3     1069.84      969.62    146.63 o 
 -12   2   3     3540.54     3529.93    210.74 o 
 -10   2   3     1338.28     1329.52    115.71 o 
  -8   2   3    23645.49    23181.69    413.30 o 
  -6   2   3     7933.43     7758.96    188.54 o 
  -4   2   3    15876.44    15255.86    403.41 o 
  -2   2   3   240432.88   209171.25   1508.10 o 
   0   2   3       64.24       31.27      7.92 o 
   2   2   3    41982.85    42243.13    431.29 o 
   4   2   3    20725.01    21216.20    284.47 o 
   6   2   3      260.35      202.64     35.86 o 
   8   2   3    13260.06    13737.57    425.26 o 
  10   2   3      511.56      659.95     98.27 o 
  12   2   3      140.22      176.00     46.47 o 
  14   2   3      587.08      583.60    147.38 o 
 -15   3   3      108.62       65.94     64.22 o 
 -13   3   3      706.68      692.21    125.08 o 
 -11   3   3     1336.57     1387.07    144.61 o 
  -9   3   3     1055.38     1261.31    103.38 o 
  -7   3   3     5783.69     5939.60    188.89 o 
  -5   3   3     5930.72     6381.43    149.84 o 
  -3   3   3     9812.04     9705.60    201.62 o 
  -1   3   3    12751.17    12734.30    277.73 o 
   1   3   3     6901.11     7741.92     98.23 o 
   3   3   3    65147.46    67045.55    512.25 o 
   5   3   3     4130.65     4282.32    128.60 o 
   7   3   3      180.88      145.69     37.47 o 
   9   3   3     1443.53     1433.01    127.11 o 
  11   3   3      485.86      471.97     99.07 o 
  13   3   3       38.66       81.76     48.03 o 
 -14   4   3     2817.52     2957.55    255.82 o 
 -12   4   3     3522.52     3657.53    262.37 o 
 -10   4   3     3326.56     3823.75    381.49 o 
  -8   4   3    45430.41    43656.91   2523.81 o 
  -6   4   3    17738.71    18664.48    353.04 o 
  -4   4   3    25762.06    26030.34    613.02 o 
  -2   4   3    79271.33    77787.63    741.42 o 
   0   4   3     6744.31     6084.89    133.46 o 
   2   4   3    61790.34    60048.70    924.68 o 
   4   4   3    45319.23    44677.92    480.57 o 
   6   4   3     1587.38     1633.17     96.29 o 
   8   4   3    15887.10    16919.56    443.71 o 
  10   4   3     2885.84     3222.33    200.54 o 
  12   4   3      515.87      596.28    112.64 o 
 -15   5   3      148.21       70.58     63.47 o 
 -13   5   3       24.91      100.68     63.08 o 
 -11   5   3       76.21        1.32     75.20 o 
  -9   5   3       19.99      -31.79     43.88 o 
  -7   5   3     4199.71     3826.05    296.26 o 
  -5   5   3     6201.79     6144.00    185.50 o 
  -3   5   3    24918.18    26094.57    352.26 o 
  -1   5   3     2021.32     2087.60    100.64 o 
   1   5   3     2524.63     2517.31    117.99 o 
   3   5   3     6502.58     6376.55    161.99 o 
   5   5   3      705.12      756.95     90.89 o 
   7   5   3       53.22       35.15     30.39 o 
   9   5   3     1046.98     1079.69    120.00 o 
  11   5   3      788.12      782.91    128.04 o 
  13   5   3       47.42       34.40     63.29 o 
 -14   6   3      653.16      415.70    121.66 o 
 -12   6   3     2437.06     2394.75    538.94 o 
 -10   6   3      630.90      452.50    123.27 o 
  -8   6   3     9965.02     9686.50    283.09 o 
  -6   6   3     6119.30     6082.41    165.99 o 
  -4   6   3     8285.97     8422.59    190.15 o 
  -2   6   3    36602.44    37770.05    673.31 o 
   0   6   3     4443.13     4297.47    206.46 o 
   2   6   3    20280.31    20712.22    359.18 o 
   4   6   3    14743.71    13901.32    589.11 o 
   6   6   3     1026.26     1135.52    122.71 o 
   8   6   3     4682.46     4686.88    280.27 o 
  10   6   3      427.66      577.76    105.92 o 
  12   6   3      279.12      262.75     90.91 o 
 -13   7   3        5.25      199.79    234.74 o 
 -11   7   3      165.13       78.68     54.42 o 
  -9   7   3       47.42        9.48     88.65 o 
  -7   7   3        2.45      -25.44     25.44 o 
  -5   7   3      375.36      354.96     42.21 o 
  -3   7   3       15.55       32.64     42.78 o 
  -1   7   3      539.49      578.28    106.40 o 
   1   7   3      245.63      199.29     41.09 o 
   3   7   3        2.05       29.39     24.08 o 
   5   7   3       86.12       72.54    126.03 o 
   7   7   3       35.85       15.26     65.16 o 
   9   7   3        1.61      -19.39     47.39 o 
  11   7   3       16.24      -71.56     71.56 o 
 -12   8   3       50.66        8.37    109.16 o 
 -10   8   3      184.59       20.67     66.78 o 
  -8   8   3        1.81       71.04     79.62 o 
  -6   8   3      255.83      295.41     41.89 o 
  -4   8   3       75.97       73.85     33.74 o 
  -2   8   3        4.44       -0.01     35.09 o 
   0   8   3      595.79      537.72     72.00 o 
   2   8   3       28.61       77.06     25.24 o 
   4   8   3      100.85       94.62     28.63 o 
   6   8   3      216.51      132.92     82.58 o 
   8   8   3       15.67      -30.87     47.57 o 
  10   8   3        0.22      -56.25     69.80 o 
 -11   9   3       12.50        2.65    103.64 o 
  -9   9   3      578.29      444.44    144.66 o 
  -7   9   3      741.11      723.78    102.25 o 
  -5   9   3       10.21       -4.73     54.47 o 
  -3   9   3     4183.75     4171.35    242.76 o 
  -1   9   3      637.18      548.81     74.67 o 
   1   9   3       33.14       13.60     21.63 o 
   3   9   3     1551.46     1427.38    101.22 o 
   5   9   3       34.97      118.26     61.41 o 
   7   9   3      233.93      102.36    100.11 o 
   9   9   3      336.76      126.69     63.71 o 
 -10  10   3       83.73       68.44    110.92 o 
  -8  10   3     2788.71     2634.47    265.47 o 
  -6  10   3      829.81      734.36    204.42 o 
  -4  10   3     1011.52      985.47    130.90 o 
  -2  10   3     7919.88     7976.97    289.31 o 
   0  10   3      132.52      181.50     36.40 o 
   2  10   3     3924.32     3944.62    167.52 o 
   4  10   3     2510.81     2512.58    182.28 o 
   6  10   3        6.26      -57.78     65.05 o 
   8  10   3     1287.18     1653.65    282.04 o 
  -9  11   3       61.65       23.35     57.80 o 
  -7  11   3      824.06      921.45    165.75 o 
  -5  11   3       71.46      114.23     92.40 o 
  -3  11   3     1362.15     1459.94    161.11 o 
  -1  11   3      349.08      373.86     75.24 o 
   1  11   3      172.35      212.38     49.31 o 
   3  11   3     2516.54     2139.34    158.59 o 
   5  11   3       11.69      -97.25    103.20 o 
   7  11   3        1.16      102.10    126.14 o 
  -6  12   3      791.72      889.56    237.28 o 
  -4  12   3     1984.02     2346.51    342.68 o 
  -2  12   3     3994.13     4276.14    281.10 o 
   0  12   3     1135.67     1305.31    131.59 o 
   2  12   3     1506.23     1642.71    185.00 o 
   4  12   3     1411.27     1188.65    181.89 o 
  -3  13   3      156.02       49.84    104.97 o 
  -1  13   3       60.79      137.99    200.34 o 
   1  13   3       16.81       41.31     62.84 o 
 -16   0   4      437.90      420.52    139.15 o 
 -14   0   4     5484.89     5845.89    554.60 o 
 -12   0   4     1990.13     1959.51    285.13 o 
 -10   0   4     8701.75     8948.33    549.53 o 
  -8   0   4    51175.77    50898.48   1346.25 o 
  -6   0   4     8755.18     7248.61    171.13 o 
  -4   0   4   127344.34   122792.52   1629.48 o 
  -2   0   4   130164.67   119564.78   1505.49 o 
   0   0   4    10850.75    10027.69    260.98 o 
   2   0   4   180014.00   171793.58   2044.42 o 
   4   0   4    11660.53    11493.97    475.98 o 
   6   0   4     7210.39     6774.41    230.88 o 
   8   0   4    15474.27    15593.95    426.97 o 
  10   0   4      271.18      365.99     70.54 o 
  12   0   4     1518.33     1574.05    294.83 o 
 -15   1   4        4.46       75.61     80.70 o 
 -13   1   4       17.90       81.08     72.00 o 
 -11   1   4      529.49      382.16     70.24 o 
  -9   1   4     4648.18     3824.25    370.36 o 
  -7   1   4      270.49      260.34     31.21 o 
  -5   1   4     7366.50     7973.34    157.26 o 
  -3   1   4    59103.15    60970.89    885.08 o 
  -1   1   4     8813.35    10382.87    173.78 o 
   1   1   4     4500.68     4729.47    109.34 o 
   3   1   4    10680.41    10906.50    218.51 o 
   5   1   4     7116.01     7042.39    143.51 o 
   7   1   4     5431.53     5526.05    300.89 o 
   9   1   4      269.46      339.78    141.02 o 
  11   1   4      512.32      492.46     79.99 o 
  13   1   4      239.60      351.73    117.51 o 
 -16   2   4      344.66      -68.36    173.33 o 
 -14   2   4     1919.15     1787.97    164.46 o 
 -12   2   4     2472.67     2538.54    174.11 o 
 -10   2   4     5323.92     5254.12    324.41 o 
  -8   2   4    28016.02    27521.46    557.42 o 
  -6   2   4     2419.99     1955.98     66.74 o 
  -4   2   4    50076.36    49400.55   1160.47 o 
  -2   2   4    28146.98    29376.85    274.41 o 
   0   2   4     2570.32     2436.97     64.55 o 
   2   2   4    65844.84    67772.79    737.36 o 
   4   2   4     8930.41     9288.25    163.02 o 
   6   2   4     4474.00     4214.95    201.83 o 
   8   2   4    10076.29     9916.48    362.59 o 
  10   2   4       95.75       66.98     65.82 o 
  12   2   4      691.97      690.93    101.16 o 
 -15   3   4       15.79      -27.12     94.16 o 
 -13   3   4       31.84      110.16     47.89 o 
 -11   3   4     2094.95     2007.59    142.62 o 
  -9   3   4      274.17      258.49     45.67 o 
  -7   3   4      381.69      317.48     31.33 o 
  -5   3   4     2445.69     2371.39     99.80 o 
  -3   3   4     2557.21     2491.18     69.25 o 
  -1   3   4     4091.90     4427.08    106.29 o 
   1   3   4     1383.67     1322.38     38.45 o 
   3   3   4     1850.47     1979.12     68.47 o 
   5   3   4      393.53      277.06     50.74 o 
   7   3   4       27.04       34.12    112.46 o 
   9   3   4      346.43      277.75     70.77 o 
  11   3   4        2.26       29.54     58.26 o 
  13   3   4        0.03       53.57     47.58 o 
 -14   4   4        3.23      444.56    205.96 o 
 -12   4   4       37.83        8.19     47.46 o 
 -10   4   4      327.32      294.72     53.78 o 
  -8   4   4        5.07      112.92     46.45 o 
  -6   4   4      298.82      292.40     55.61 o 
  -4   4   4      505.36      510.72     49.35 o 
  -2   4   4     1842.82     1832.54     62.20 o 
   0   4   4      864.13      981.28     55.15 o 
   2   4   4     1161.28     1270.54    120.62 o 
   4   4   4      423.48      485.03     33.59 o 
   6   4   4      113.66       52.06     30.46 o 
   8   4   4       45.37        9.08     45.12 o 
  10   4   4       65.21        9.26     79.72 o 
  12   4   4        5.65      -38.35     61.51 o 
 -15   5   4       18.74      167.07    104.10 o 
 -13   5   4       61.44      113.79    132.09 o 
 -11   5   4      367.58      276.81    106.73 o 
  -9   5   4     2402.68     2717.42    319.75 o 
  -7   5   4       70.70       69.72     24.97 o 
  -5   5   4     1330.43     1585.61     82.89 o 
  -3   5   4    14325.83    14642.26    276.70 o 
  -1   5   4     2211.21     2145.90     94.67 o 
   1   5   4     3853.09     3726.25     84.99 o 
   3   5   4     1668.65     1656.26    113.01 o 
   5   5   4      196.39      211.60     27.05 o 
   7   5   4      668.78      665.48     54.18 o 
   9   5   4       82.64       29.30     41.43 o 
  11   5   4        6.51      -94.27     94.27 o 
 -14   6   4      784.70     1157.37    291.85 o 
 -12   6   4      553.11      876.33    211.03 o 
 -10   6   4     3629.38     3579.64    394.72 o 
  -8   6   4    10088.95    10223.93    447.21 o 
  -6   6   4      277.81      295.01     37.01 o 
  -4   6   4    17081.15    15681.51    488.06 o 
  -2   6   4    17569.02    17728.54    538.72 o 
   0   6   4      880.19      776.68     42.75 o 
   2   6   4    24860.41    24463.79    556.36 o 
   4   6   4      914.60      935.50     58.19 o 
   6   6   4     1291.40     1591.94    143.37 o 
   8   6   4     5824.84     6596.95    336.17 o 
  10   6   4       24.97       62.00     60.37 o 
  12   6   4      290.11      448.09    155.24 o 
 -13   7   4      104.67      204.05    101.31 o 
 -11   7   4      177.14      -37.27    111.80 o 
  -9   7   4     1393.89     1247.68    233.31 o 
  -7   7   4       95.29      128.15     35.18 o 
  -5   7   4       79.67       89.60     29.00 o 
  -3   7   4    12658.73    12859.84    354.98 o 
  -1   7   4      875.05      743.29     67.97 o 
   1   7   4     3272.75     3234.34    131.11 o 
   3   7   4     7895.97     7454.11    214.04 o 
   5   7   4      707.59      734.78    100.22 o 
   7   7   4     1512.32     1857.52    431.88 o 
   9   7   4       16.12       75.30     54.07 o 
  11   7   4       64.40        4.66     53.43 o 
 -12   8   4      768.30     1037.39    172.37 o 
 -10   8   4     2531.77     2677.07    373.11 o 
  -8   8   4    11253.84    10410.54   1357.94 o 
  -6   8   4     2250.65     2613.78    256.46 o 
  -4   8   4    19723.60    19941.09    503.21 o 
  -2   8   4    18199.67    17996.34    698.15 o 
   0   8   4     3096.47     3412.28    175.76 o 
   2   8   4    20934.31    21329.85    502.10 o 
   4   8   4     2162.46     2272.48    110.39 o 
   6   8   4     2462.27     2708.87    203.56 o 
   8   8   4     3435.68     3882.13    271.10 o 
  10   8   4      188.78      296.15    108.27 o 
 -11   9   4      112.72       58.97     72.06 o 
  -9   9   4      345.66      395.79    113.58 o 
  -7   9   4       47.22      -10.59     44.11 o 
  -5   9   4       27.90       26.88     26.28 o 
  -3   9   4     1954.33     1889.85    126.44 o 
  -1   9   4       23.12       18.36     35.09 o 
   1   9   4        1.17       15.36     25.11 o 
   3   9   4     1629.21     1483.74     94.49 o 
   5   9   4      763.21      835.12    116.98 o 
   7   9   4      650.45      636.85    170.68 o 
   9   9   4        1.01       98.13     90.19 o 
 -10  10   4      457.90      569.66    140.39 o 
  -8  10   4     1811.09     1944.48    227.09 o 
  -6  10   4     1717.24     1578.52    245.54 o 
  -4  10   4     3140.61     3148.44    233.25 o 
  -2  10   4     2705.05     2783.19    278.51 o 
   0  10   4     1275.66     1321.42     86.72 o 
   2  10   4     4696.34     4899.06    230.67 o 
   4  10   4     2287.12     1959.07    288.88 o 
   6  10   4      634.78      420.08    142.45 o 
   8  10   4      556.15      547.98    170.24 o 
  -9  11   4       10.61       81.99     91.29 o 
  -7  11   4       38.35      181.71    109.82 o 
  -5  11   4      184.26      181.15     78.62 o 
  -3  11   4        3.59       46.50     60.04 o 
  -1  11   4       98.82      122.49    116.10 o 
   1  11   4       23.96        4.04     41.62 o 
   3  11   4      369.26      425.89    105.56 o 
   5  11   4        1.79     -104.08    104.08 o 
  -6  12   4       64.87      198.69    128.78 o 
  -4  12   4        0.25      -60.86    120.18 o 
  -2  12   4       87.25       78.40     52.30 o 
   0  12   4      115.98      185.83     58.94 o 
   2  12   4       27.80      -22.05    106.18 o 
   4  12   4       11.93       96.80     89.31 o 
  -3  13   4      741.68      684.48    184.79 o 
  -1  13   4       53.29      -58.44    102.76 o 
 -15   1   5       20.41     -104.25    122.94 o 
 -13   1   5        4.54       33.72     57.76 o 
 -11   1   5      307.78      222.69    139.26 o 
  -9   1   5      991.41      998.80    135.69 o 
  -7   1   5      982.32      975.39     60.96 o 
  -5   1   5     7447.99     7306.54    223.94 o 
  -3   1   5     4959.20     5017.20    118.46 o 
  -1   1   5      734.66      879.27     51.02 o 
   1   1   5    12703.98    14142.18    227.35 o 
   3   1   5       37.71       27.50     14.44 o 
   5   1   5      224.16      285.18     35.78 o 
   7   1   5      403.08      483.44     79.22 o 
   9   1   5      592.36      610.08     93.31 o 
  11   1   5       31.10      100.36     46.87 o 
  13   1   5       16.93      162.03     71.96 o 
 -16   2   5      584.76      605.13    146.51 o 
 -14   2   5     1363.01     1642.13    209.02 o 
 -12   2   5      916.36      983.36    140.12 o 
 -10   2   5    15605.65    16115.39    540.92 o 
  -8   2   5    11617.01    11000.11    300.00 o 
  -6   2   5     4165.03     4005.34    119.38 o 
  -4   2   5    35421.07    33391.00    761.15 o 
  -2   2   5     3754.95     3371.26     76.43 o 
   0   2   5    25260.15    25683.03    398.47 o 
   2   2   5    39420.70    40594.63    638.64 o 
   4   2   5      365.80      342.78     28.57 o 
   6   2   5     9609.52     9508.75    264.81 o 
   8   2   5     5834.92     5808.51    285.53 o 
  10   2   5       89.12      148.65     66.21 o 
  12   2   5      830.16      933.64    120.24 o 
 -15   3   5       38.64       68.80     86.44 o 
 -13   3   5       18.28       24.29     47.41 o 
 -11   3   5       85.11       52.80     46.18 o 
  -9   3   5     5955.69     5532.04    428.87 o 
  -7   3   5     3369.31     3450.29    144.34 o 
  -5   3   5    12414.91    12431.46    273.69 o 
  -3   3   5     9599.49    10137.39    248.52 o 
  -1   3   5     6435.35     6589.04    124.76 o 
   1   3   5    14010.64    14379.49    179.13 o 
   3   3   5     1227.51     1327.34     60.53 o 
   5   3   5      596.23      679.22     43.08 o 
   7   3   5     7170.98     7281.02    317.95 o 
   9   3   5      788.61      769.08    112.12 o 
  11   3   5       60.65       68.91     64.61 o 
 -14   4   5     3333.11     4483.32    515.13 o 
 -12   4   5     1285.93     1325.02    135.87 o 
 -10   4   5    11559.80    11643.44    333.59 o 
  -8   4   5    16995.35    17512.47    584.15 o 
  -6   4   5     5031.84     4506.08    152.41 o 
  -4   4   5   140306.58   128439.78   1427.52 o 
  -2   4   5    13763.61    12995.31    277.12 o 
   0   4   5    26244.42    25654.50    404.26 o 
   2   4   5    62637.22    62864.33    547.79 o 
   4   4   5      411.38      421.15     38.72 o 
   6   4   5    15779.96    15424.43    290.04 o 
   8   4   5     2842.71     3077.73    225.65 o 
  10   4   5       64.73      104.98     98.57 o 
  12   4   5     1332.83     1277.34    173.56 o 
 -15   5   5       13.16      179.94    154.58 o 
 -13   5   5      177.97      137.60    112.90 o 
 -11   5   5       14.71       -7.48     89.20 o 
  -9   5   5     2727.30     2528.44    302.33 o 
  -7   5   5      795.69      764.47    190.64 o 
  -5   5   5        4.81       21.75     16.66 o 
  -3   5   5     5882.24     5421.27    147.91 o 
  -1   5   5     3999.88     4039.41    151.55 o 
   1   5   5    17646.15    17734.71    284.53 o 
   3   5   5       12.37        5.10     36.84 o 
   5   5   5      405.35      446.17     37.72 o 
   7   5   5     2637.86     2438.42    119.44 o 
   9   5   5       65.33      -54.35     63.12 o 
  11   5   5        0.89       38.09    140.03 o 
 -14   6   5     1079.66     1344.71    308.06 o 
 -12   6   5      846.33     1073.25    253.81 o 
 -10   6   5     5424.68     5528.35    499.25 o 
  -8   6   5     5992.48     6962.90    346.16 o 
  -6   6   5     6708.80     6818.17    551.40 o 
  -4   6   5    16142.73    15795.53    731.89 o 
  -2   6   5     5283.37     4875.22    133.62 o 
   0   6   5     5792.42     5471.71    225.17 o 
   2   6   5    17127.88    16512.92    750.64 o 
   4   6   5     1409.93     1262.11     73.39 o 
   6   6   5     4596.45     4231.05    365.84 o 
   8   6   5     1233.16     1532.81    235.51 o 
  10   6   5      244.31      335.85    139.59 o 
 -13   7   5       31.69      455.81    178.18 o 
 -11   7   5      269.21      318.65    114.67 o 
  -9   7   5       21.81      -28.01    114.01 o 
  -7   7   5      168.31       -1.10     71.89 o 
  -5   7   5       20.63       -8.37     26.38 o 
  -3   7   5      137.05      206.43     39.24 o 
  -1   7   5      198.80      164.45     33.81 o 
   1   7   5      111.08       34.47     39.69 o 
   3   7   5      182.48       68.79     30.40 o 
   5   7   5        8.13       11.71     25.53 o 
   7   7   5       22.97       18.17     38.75 o 
   9   7   5      106.95       58.44     81.59 o 
 -12   8   5      101.70     -110.92    110.92 o 
 -10   8   5        4.26      437.95    164.95 o 
  -8   8   5      107.84      122.95     84.13 o 
  -6   8   5        9.70       80.26     49.40 o 
  -4   8   5      155.41      151.35     46.08 o 
  -2   8   5      612.24      559.92     52.99 o 
   0   8   5      263.85      200.77     75.71 o 
   2   8   5      177.53      153.39     34.34 o 
   4   8   5      212.15      211.32     34.21 o 
   6   8   5        4.88       74.98     51.02 o 
   8   8   5       32.44       87.54     98.13 o 
  10   8   5       32.47        4.63     69.24 o 
 -11   9   5       47.24       11.66     99.78 o 
  -9   9   5      921.58     1073.91    253.37 o 
  -7   9   5        5.84      -41.46     94.16 o 
  -5   9   5      932.85      910.07    159.21 o 
  -3   9   5     1173.05     1304.13    199.13 o 
  -1   9   5       79.25       66.61     32.59 o 
   1   9   5     3487.82     3042.77    196.77 o 
   3   9   5      104.17      110.64     53.89 o 
   5   9   5        5.13      137.82    117.98 o 
   7   9   5      578.64      903.68    208.39 o 
   9   9   5        0.34      -53.14    101.22 o 
 -10  10   5      971.74     1011.97    181.20 o 
  -8  10   5      621.46      824.33    119.91 o 
  -6  10   5      612.15      835.76    182.81 o 
  -4  10   5     4655.06     4208.76    280.13 o 
  -2  10   5      736.54      724.45    113.67 o 
   0  10   5     1586.02     1901.67    150.13 o 
   2  10   5     2697.23     2799.23    180.92 o 
   4  10   5      145.37      276.23     90.85 o 
   6  10   5      714.04      943.81    218.09 o 
  -9  11   5      298.24      406.95    123.25 o 
  -7  11   5       12.79      275.42    157.23 o 
  -5  11   5      877.26      892.65    148.96 o 
  -3  11   5     1319.41     1554.44    177.18 o 
  -1  11   5      162.58      157.91     64.71 o 
   1  11   5     1281.58     1384.72    135.78 o 
   3  11   5       74.58      -20.60     60.27 o 
   5  11   5      166.71       46.21    308.39 o 
  -6  12   5      489.79      615.02    196.70 o 
  -4  12   5     2825.85     2942.69    257.75 o 
  -2  12   5     1189.79     1276.06    168.55 o 
   0  12   5     1639.06     1866.64    202.23 o 
   2  12   5     2751.85     2790.83    261.55 o 
 -16   0   6     1146.46     1061.57    253.59 o 
 -14   0   6     3952.32     3952.09    445.44 o 
 -12   0   6     3136.13     3270.04    359.44 o 
 -10   0   6    29673.86    28429.63   1030.03 o 
  -8   0   6     3489.83     3460.19    156.45 o 
  -6   0   6    45592.01    45143.51    837.73 o 
  -4   0   6   107483.91   105357.25   6987.83 o 
  -2   0   6     1556.22     1378.89    101.19 o 
   0   0   6    67319.96    64177.86   2173.74 o 
   2   0   6    33485.93    34050.57    603.89 o 
   4   0   6     1659.21     1651.32    111.01 o 
   6   0   6    35062.19    32645.02    878.98 o 
   8   0   6       54.04      -25.36     92.84 o 
  10   0   6     1126.63     1061.35    227.79 o 
  12   0   6      981.19      777.76    216.77 o 
 -15   1   6       74.06       98.99     80.71 o 
 -13   1   6     1016.02      776.68    125.91 o 
 -11   1   6      790.24      693.79     97.24 o 
  -9   1   6     1104.20     1114.85     88.82 o 
  -7   1   6     1771.60     1729.29    135.94 o 
  -5   1   6    20713.15    20215.72    337.69 o 
  -3   1   6      393.25      381.62     40.80 o 
  -1   1   6       40.18       62.35     20.45 o 
   1   1   6    37039.16    38199.56   1026.70 o 
   3   1   6     5055.61     5291.98    142.48 o 
   5   1   6     2285.47     2390.35     95.73 o 
   7   1   6     1021.52      800.15     91.79 o 
   9   1   6      500.64      349.74    129.88 o 
  11   1   6      285.33      255.20    103.53 o 
 -16   2   6      903.47      720.29    143.01 o 
 -14   2   6      682.70      729.44    175.31 o 
 -12   2   6     2097.68     2031.34    200.56 o 
 -10   2   6    11786.22    12003.67    340.22 o 
  -8   2   6     6250.95     6428.25    223.69 o 
  -6   2   6    13912.08    13981.25    401.98 o 
  -4   2   6    40945.91    38818.34    436.78 o 
  -2   2   6     3709.44     3518.61    100.56 o 
   0   2   6    45352.01    45967.68   1050.12 o 
   2   2   6     9576.23     8769.22    174.26 o 
   4   2   6     1155.71     1074.50     66.71 o 
   6   2   6     9513.29     9019.08    237.93 o 
   8   2   6      795.22      499.47    136.06 o 
  10   2   6      510.37      735.86    195.16 o 
  12   2   6      464.34      303.93    107.60 o 
 -15   3   6       15.23       94.81     70.38 o 
 -13   3   6       34.13       99.32     77.72 o 
 -11   3   6       17.48       36.84    115.77 o 
  -9   3   6       46.41       66.98     44.03 o 
  -7   3   6     1558.50     1755.31    103.12 o 
  -5   3   6      773.77      697.36     58.72 o 
  -3   3   6      794.23      831.37     53.48 o 
  -1   3   6      511.83      495.69     27.73 o 
   1   3   6      554.16      654.17     40.33 o 
   3   3   6      599.74      511.18     49.90 o 
   5   3   6      264.08      301.77     36.32 o 
   7   3   6      196.57      252.67     46.75 o 
   9   3   6      306.55      312.78     84.40 o 
  11   3   6       43.01       91.07     65.83 o 
 -14   4   6       29.33      -16.76     98.13 o 
 -12   4   6       10.82      -64.63     64.63 o 
 -10   4   6        0.19       45.48     46.82 o 
  -8   4   6      274.45      237.97     75.88 o 
  -6   4   6        2.10       27.42     22.44 o 
  -4   4   6      902.96      852.84     69.06 o 
  -2   4   6      547.52      581.60     74.15 o 
   0   4   6        8.92       40.60     21.36 o 
   2   4   6      652.85      704.18     45.31 o 
   4   4   6      249.54      231.83     36.76 o 
   6   4   6      194.81      336.73     44.00 o 
   8   4   6       42.57       34.96     44.67 o 
  10   4   6        0.41       27.23     74.98 o 
 -15   5   6       50.88      526.37    241.69 o 
 -13   5   6        8.51      129.44    125.03 o 
 -11   5   6      481.43      373.78    140.47 o 
  -9   5   6      270.02      210.30    108.16 o 
  -7   5   6      166.59      150.48     45.18 o 
  -5   5   6     1852.97     1743.55     86.56 o 
  -3   5   6      995.89      994.51     77.74 o 
  -1   5   6       87.45       74.23     20.31 o 
   1   5   6     9166.69     8725.66    393.73 o 
   3   5   6      674.68      620.24     79.85 o 
   5   5   6      903.30      735.82     64.38 o 
   7   5   6      477.10      456.45     67.15 o 
   9   5   6      100.36      238.18     93.43 o 
  11   5   6       75.63      186.85     80.35 o 
 -14   6   6      267.90      615.68    214.34 o 
 -12   6   6      433.00      349.30    144.44 o 
 -10   6   6     6074.60     6770.29    553.94 o 
  -8   6   6     1149.67     1357.10    305.86 o 
  -6   6   6     9290.71     9053.84    326.43 o 
  -4   6   6     9872.68     9078.02    303.22 o 
  -2   6   6     1168.23     1167.02     90.41 o 
   0   6   6    16546.83    15444.37    371.53 o 
   2   6   6     7594.42     7382.04    331.86 o 
   4   6   6      230.94      381.93    116.65 o 
   6   6   6     4716.82     5540.64    317.16 o 
   8   6   6      177.87      181.88     73.42 o 
  10   6   6      176.59      417.22    149.73 o 
 -13   7   6       38.16       85.56    144.22 o 
 -11   7   6      376.80      350.40    149.51 o 
  -9   7   6      604.32      760.47    116.20 o 
  -7   7   6      120.11       84.70     44.42 o 
  -5   7   6    12055.38    11567.08    285.68 o 
  -3   7   6      122.93      142.31     25.27 o 
  -1   7   6        7.29       45.31     37.38 o 
   1   7   6     5117.22     4060.44    543.24 o 
   3   7   6      491.51      530.21     92.52 o 
   5   7   6     1247.78     1451.44    234.19 o 
   7   7   6      639.63      529.46    154.14 o 
   9   7   6      156.31      207.06    109.82 o 
 -12   8   6      891.73     1032.90    241.69 o 
 -10   8   6     4861.39     5393.17    533.43 o 
  -8   8   6     2678.51     3046.65    338.93 o 
  -6   8   6     5090.46     5106.28    402.88 o 
  -4   8   6    18058.27    17537.07    791.17 o 
  -2   8   6      744.90      619.68    160.43 o 
   0   8   6    19256.68    17790.53   1773.72 o 
   2   8   6     5881.33     5872.82    321.21 o 
   4   8   6     1043.71     1283.59    167.88 o 
   6   8   6     4631.64     4991.61    443.90 o 
   8   8   6      227.63      233.09    109.38 o 
 -11   9   6       39.16       47.63     82.25 o 
  -9   9   6      192.21      161.93     88.43 o 
  -7   9   6      275.93      230.66    123.93 o 
  -5   9   6     1228.13     1205.78    204.42 o 
  -3   9   6       13.76      -28.23     62.19 o 
  -1   9   6      346.03      427.80    128.12 o 
   1   9   6     2133.60     2114.85    184.68 o 
   3   9   6       75.18       41.47     35.37 o 
   5   9   6       87.01      134.06     84.79 o 
   7   9   6      115.35      192.29    114.01 o 
 -10  10   6     1273.30     1660.93    325.26 o 
  -8  10   6      805.56      831.57    190.75 o 
  -6  10   6     2157.33     2153.34    284.69 o 
  -4  10   6     3941.50     4014.94    392.96 o 
  -2  10   6     1512.94     1487.30    304.97 o 
   0  10   6     1760.96     1773.48    179.89 o 
   2  10   6      747.22      748.92     97.65 o 
   4  10   6      527.60      557.25    134.04 o 
   6  10   6      914.39     1084.69    173.62 o 
  -9  11   6        3.29      116.63     75.65 o 
  -7  11   6       15.41       55.79     86.00 o 
  -5  11   6      137.77      220.73     92.95 o 
  -3  11   6        1.21      119.58     52.83 o 
  -1  11   6      140.29      230.30     78.71 o 
   1  11   6        7.86       -1.02     41.96 o 
   3  11   6       17.46      -68.05     68.05 o 
   5  11   6        5.54       78.78     63.79 o 
  -6  12   6        0.20       -0.88     87.99 o 
  -4  12   6       24.32      145.58     77.30 o 
  -2  12   6      102.72       64.21     50.82 o 
   0  12   6        7.95       -7.35     50.08 o 
   2  12   6       88.27       14.55     81.59 o 
 -15   1   7       12.18      -50.67    168.70 o 
 -13   1   7      205.63      126.27     70.20 o 
 -11   1   7      424.77      424.92     66.52 o 
  -9   1   7       32.92       17.02     28.47 o 
  -7   1   7      719.61      992.49     86.36 o 
  -5   1   7     3996.83     4547.87    187.75 o 
  -3   1   7      396.78      372.33     43.28 o 
  -1   1   7       98.91       64.05     20.91 o 
   1   1   7      451.91      440.07     47.90 o 
   3   1   7      572.81      610.59     62.58 o 
   5   1   7     3807.36     3790.17    143.18 o 
   7   1   7      200.84      125.40     44.87 o 
   9   1   7       35.86      -47.85     83.80 o 
  11   1   7       81.73      110.27     75.58 o 
 -16   2   7      962.29     1231.33    194.74 o 
 -14   2   7      335.19      314.78     87.41 o 
 -12   2   7     2141.32     1957.31    197.29 o 
 -10   2   7     6882.09     7037.23    253.70 o 
  -8   2   7     2193.42     2001.38    134.18 o 
  -6   2   7    35666.73    35255.25    715.21 o 
  -4   2   7    14314.19    14185.75    322.75 o 
  -2   2   7     3646.66     3765.14    123.89 o 
   0   2   7    54565.02    56389.15   1595.61 o 
   2   2   7      638.41      632.95     63.24 o 
   4   2   7     5528.01     5787.26    193.62 o 
   6   2   7     3037.32     3081.71    159.67 o 
   8   2   7        1.70       44.83     47.08 o 
  10   2   7      807.00      781.78    129.85 o 
 -15   3   7        2.16       16.83     91.91 o 
 -13   3   7      255.21      304.95     96.48 o 
 -11   3   7     2267.55     2050.50    264.95 o 
  -9   3   7      210.34      161.37     52.72 o 
  -7   3   7      626.72      466.87     78.31 o 
  -5   3   7    15443.64    15263.00    425.16 o 
  -3   3   7     3447.65     3754.81    105.13 o 
  -1   3   7    15478.19    16641.72    329.66 o 
   1   3   7     3854.43     3617.49    104.90 o 
   3   3   7     2052.87     2106.77     98.44 o 
   5   3   7     5977.03     5805.12    151.64 o 
   7   3   7       42.19      -37.79     37.79 o 
   9   3   7       16.28      -22.06     49.40 o 
  11   3   7      289.64      261.09    146.42 o 
 -14   4   7     1137.77     1445.94    237.17 o 
 -12   4   7     6842.42     6987.03    600.91 o 
 -10   4   7    12225.66    13032.07    493.36 o 
  -8   4   7     3908.46     3874.04    196.93 o 
  -6   4   7    31589.11    29968.73    782.94 o 
  -4   4   7    13809.70    14127.40    435.57 o 
  -2   4   7     5683.63     5738.61    185.98 o 
   0   4   7    53903.12    53661.29    811.98 o 
   2   4   7     1894.90     1856.24     80.82 o 
   4   4   7     8974.92     9085.52    237.20 o 
   6   4   7    10636.74    11639.96    536.63 o 
   8   4   7      104.31       92.42     41.36 o 
  10   4   7     1315.17     1419.68    281.38 o 
 -15   5   7        2.63      155.24    175.97 o 
 -13   5   7      343.32      193.17    111.80 o 
 -11   5   7      504.67      271.24    140.25 o 
  -9   5   7       98.76       35.46     36.35 o 
  -7   5   7      681.72      572.95     89.52 o 
  -5   5   7     7695.11     7479.69    463.53 o 
  -3   5   7     2482.53     2575.16    175.34 o 
  -1   5   7     6138.61     5822.43    342.57 o 
   1   5   7     2512.41     2419.93     99.80 o 
   3   5   7      607.45      464.18     42.73 o 
   5   5   7     2290.01     2065.18     93.03 o 
   7   5   7      190.05      187.63     73.82 o 
   9   5   7        2.62       48.63     66.82 o 
 -14   6   7      592.94      894.63    235.95 o 
 -12   6   7     1300.31     1413.07    269.03 o 
 -10   6   7     4517.88     5210.14    498.15 o 
  -8   6   7      748.33      467.94    155.02 o 
  -6   6   7    13466.42    13165.24    741.04 o 
  -4   6   7     9455.66     8566.96    299.67 o 
  -2   6   7     5913.57     5459.16    204.91 o 
   0   6   7    10568.03    10241.73    417.00 o 
   2   6   7      927.68      763.87    140.91 o 
   4   6   7     2388.49     2407.70    208.54 o 
   6   6   7     2862.44     2630.84    229.13 o 
   8   6   7       27.60      148.08     87.88 o 
  10   6   7      469.24      425.57    122.37 o 
 -13   7   7       13.37      -61.30    122.61 o 
 -11   7   7        9.44      357.02    163.18 o 
  -9   7   7        5.58       18.01     50.62 o 
  -7   7   7      412.30      573.57     94.11 o 
  -5   7   7       16.72       10.37     21.35 o 
  -3   7   7       11.35       27.62     21.75 o 
  -1   7   7      332.86      307.56     59.46 o 
   1   7   7      140.16      194.50    113.12 o 
   3   7   7      176.73      212.36    107.83 o 
   5   7   7       92.70      245.76     94.71 o 
   7   7   7        1.46      193.39    115.11 o 
   9   7   7        7.02      142.45    132.53 o 
 -12   8   7        6.01       24.70     88.21 o 
 -10   8   7       32.58       71.82     77.39 o 
  -8   8   7      494.64      428.24    141.79 o 
  -6   8   7       46.36      218.09    115.55 o 
  -4   8   7        5.36       50.50     35.91 o 
  -2   8   7        4.19       21.48     56.01 o 
   0   8   7        2.93       87.77    104.75 o 
   2   8   7      515.87      499.47    144.22 o 
   4   8   7        1.63      -17.16    104.97 o 
   6   8   7       99.20       61.07    106.51 o 
   8   8   7       40.22       -6.84     81.81 o 
 -11   9   7      229.04      122.83    130.77 o 
  -9   9   7       62.95       57.91     99.12 o 
  -7   9   7      409.64      397.37    147.30 o 
  -5   9   7      950.57      928.81    198.69 o 
  -3   9   7       19.59      -54.91     90.19 o 
  -1   9   7      644.33      474.55    149.95 o 
   1   9   7      974.50      997.18    215.67 o 
   3   9   7        2.79      -29.77     97.25 o 
   5   9   7      566.88      496.65    119.48 o 
   7   9   7       21.30       90.59    255.36 o 
 -10  10   7      837.70      802.02    230.00 o 
  -8  10   7      268.65      357.68    115.11 o 
  -6  10   7     2646.72     3106.19    355.91 o 
  -4  10   7      888.60      898.60    187.22 o 
  -2  10   7      434.47      698.60    179.94 o 
   0  10   7     3882.46     3920.70    278.67 o 
   2  10   7      164.73      273.44    143.78 o 
   4  10   7      609.03      771.14    158.37 o 
  -7  11   7       78.32      225.59    113.79 o 
  -5  11   7     1113.54     1023.20    212.36 o 
  -3  11   7       42.07      186.30     72.33 o 
  -1  11   7      930.72     1044.91    152.98 o 
   1  11   7      495.01      298.80    153.92 o 
   3  11   7       55.90       39.25     82.25 o 
  -4  12   7      812.10      797.32    145.39 o 
  -2  12   7      712.12      764.89    141.15 o 
   0  12   7     1693.12     1593.89    292.40 o 
 -16   0   8      695.28      722.19    227.13 o 
 -14   0   8     1485.55     1316.26    260.65 o 
 -12   0   8    11416.94    11103.66    676.10 o 
 -10   0   8     8918.95     7280.27   1647.15 o 
  -8   0   8     9562.21     8417.06    497.82 o 
  -6   0   8    42208.38    42227.05   1776.81 o 
  -4   0   8     3767.70     3938.86    308.72 o 
  -2   0   8    53829.83    56204.99   1359.04 o 
   0   0   8    26270.88    25871.20    801.80 o 
   2   0   8      789.15      970.27    140.91 o 
   4   0   8    16181.60    16981.96    654.71 o 
   6   0   8     5368.83     5070.55    365.18 o 
   8   0   8      243.50      343.82     82.54 o 
  10   0   8     1832.68     1838.27    205.63 o 
 -15   1   8       46.64      -60.28     62.86 o 
 -13   1   8        2.98      -13.19     61.58 o 
 -11   1   8      906.16      926.20     90.04 o 
  -9   1   8     1042.42     1033.17     86.55 o 
  -7   1   8     7217.92     7251.82    247.85 o 
  -5   1   8     2636.92     2995.03    274.86 o 
  -3   1   8     1477.21     1648.89    133.39 o 
  -1   1   8    21323.36    22764.95    524.46 o 
   1   1   8      340.53      436.43     68.88 o 
   3   1   8      343.09      342.96     85.49 o 
   5   1   8     3671.79     3483.69    144.14 o 
   7   1   8     1059.71      956.66    104.77 o 
   9   1   8      336.77      254.19     63.22 o 
  11   1   8       46.38      -12.05     88.98 o 
 -16   2   8      868.85     1153.27    196.77 o 
 -14   2   8      620.83      639.45    130.04 o 
 -12   2   8     3872.77     3926.24    284.05 o 
 -10   2   8     3093.53     3345.11    171.65 o 
  -8   2   8     4206.43     3941.12    196.53 o 
  -6   2   8    30106.16    31344.36   1082.52 o 
  -4   2   8     2639.99     2415.25    120.52 o 
  -2   2   8    12167.72    13502.19    304.71 o 
   0   2   8    20874.72    22305.47    567.32 o 
   2   2   8      359.12      307.09     49.40 o 
   4   2   8    11205.05    10805.14    304.67 o 
   6   2   8      471.90      442.72     50.97 o 
   8   2   8      108.18        7.66     31.49 o 
  10   2   8      728.62      526.51    108.82 o 
 -15   3   8       93.98      -27.40     72.91 o 
 -13   3   8        2.10       38.33    104.75 o 
 -11   3   8      161.57      198.32     67.18 o 
  -9   3   8      119.16       21.66     59.73 o 
  -7   3   8       73.57       15.13     30.47 o 
  -5   3   8       17.25       49.01     28.85 o 
  -3   3   8      152.78      169.72     25.14 o 
  -1   3   8     1067.33     1054.36     70.95 o 
   1   3   8       45.79       51.41     17.52 o 
   3   3   8       18.94       -8.39     28.68 o 
   5   3   8      589.62      532.08     50.15 o 
   7   3   8        6.57       -1.13     57.64 o 
   9   3   8       12.15       90.04     60.79 o 
 -14   4   8        6.98       11.42    198.69 o 
 -12   4   8        4.12      127.55     85.01 o 
 -10   4   8       59.21      108.32     62.03 o 
  -8   4   8       79.71      121.24     54.04 o 
  -6   4   8       52.47       93.31     43.46 o 
  -4   4   8      178.26      170.70     36.17 o 
  -2   4   8      155.50      188.21     29.97 o 
   0   4   8        0.77       41.28     24.49 o 
   2   4   8       58.26       66.65     25.75 o 
   4   4   8       13.51       46.60     21.45 o 
   6   4   8       29.20       -3.98     32.46 o 
   8   4   8       47.78      -26.54     59.61 o 
  10   4   8        1.50      -10.58     80.49 o 
 -13   5   8       79.33     -103.42    128.34 o 
 -11   5   8      420.23      467.66    100.31 o 
  -9   5   8        6.31      -39.12     47.07 o 
  -7   5   8     3362.14     3217.47    231.65 o 
  -5   5   8      358.15      471.91    112.24 o 
  -3   5   8       49.04       33.55     44.10 o 
  -1   5   8     2457.82     2350.73    234.74 o 
   1   5   8        6.69        4.77     23.78 o 
   3   5   8      140.58      129.01     25.84 o 
   5   5   8     1102.42     1061.76    107.74 o 
   7   5   8       36.63      -82.58     82.58 o 
   9   5   8       91.45      103.20     93.72 o 
 -14   6   8      226.43       16.98    102.98 o 
 -12   6   8     1607.74     1892.25    323.50 o 
 -10   6   8     1349.62     1246.03    172.08 o 
  -8   6   8     1493.30     1721.35    252.71 o 
  -6   6   8    16690.06    17682.54    791.87 o 
  -4   6   8      145.31      255.80     90.41 o 
  -2   6   8     7639.47     7410.05    695.62 o 
   0   6   8     7079.67     6763.08    265.42 o 
   2   6   8       57.41      108.49     75.86 o 
   4   6   8     4720.14     4907.62    307.00 o 
   6   6   8      230.36      363.19    100.40 o 
   8   6   8       20.85        0.43     58.20 o 
 -13   7   8       78.69       38.15    112.90 o 
 -11   7   8      662.46     1052.08    248.08 o 
  -9   7   8      137.13       -0.43     51.10 o 
  -7   7   8      836.31     1133.90    219.85 o 
  -5   7   8      919.13     1053.63    196.48 o 
  -3   7   8       45.60       66.90     32.72 o 
  -1   7   8    10750.75     9355.11    778.86 o 
   1   7   8       19.40       15.44    100.11 o 
   3   7   8       99.85       26.46     77.84 o 
   5   7   8     1649.59     1638.66    265.28 o 
   7   7   8       79.46       30.43     89.31 o 
 -12   8   8     2412.32     2842.68    422.95 o 
 -10   8   8     1457.95     1446.45    193.40 o 
  -8   8   8     4109.97     4719.71    444.12 o 
  -6   8   8     8082.79     9453.76    601.13 o 
  -4   8   8     2663.04     2914.56    336.07 o 
  -2   8   8     5372.65     5505.85    452.50 o 
   0   8   8     6854.53     6582.41    522.18 o 
   2   8   8      367.54      514.46    155.24 o 
   4   8   8     3912.16     3952.98    423.83 o 
   6   8   8      605.78      626.05    176.63 o 
 -11   9   8       78.19      417.88    176.63 o 
  -9   9   8       25.73       37.71    101.22 o 
  -7   9   8      995.29      966.74    202.88 o 
  -5   9   8      423.02      712.71    195.60 o 
  -3   9   8       84.66        7.06     71.89 o 
  -1   9   8      883.61      858.91    191.41 o 
   1   9   8        5.20       47.41     96.81 o 
   3   9   8      123.63       85.78     97.25 o 
   5   9   8      328.93      -36.83    115.11 o 
  -8  10   8      334.27      281.38    136.72 o 
  -6  10   8     1670.86     2010.67    302.55 o 
  -4  10   8      930.11      922.42    203.98 o 
  -2  10   8     1838.82     1937.46    301.45 o 
   0  10   8     1987.54     1845.50    294.83 o 
   2  10   8      319.16      316.88    133.63 o 
   4  10   8      712.22      847.00    224.49 o 
  -7  11   8       44.42       33.96    101.88 o 
  -5  11   8        1.25      -35.72     87.54 o 
  -3  11   8       48.86      180.60    116.43 o 
  -1  11   8        6.66       70.73     60.50 o 
   1  11   8        1.77      125.03    132.09 o 
 -15   1   9      260.09      237.79     90.36 o 
 -13   1   9      129.70      324.95     95.26 o 
 -11   1   9        0.99       48.08     44.66 o 
  -9   1   9      247.84      172.53     39.89 o 
  -7   1   9     2188.15     2105.30    138.20 o 
  -5   1   9      353.98      278.91     44.54 o 
  -3   1   9     1937.97     2088.48    159.48 o 
  -1   1   9     4405.33     4747.03    236.76 o 
   1   1   9      398.98      418.91     66.56 o 
   3   1   9      381.01      511.75     87.61 o 
   5   1   9       24.01       24.62     45.72 o 
   7   1   9        9.02       26.90     34.46 o 
   9   1   9      106.37       91.38     51.43 o 
 -14   2   9     1155.54     1189.14    223.05 o 
 -12   2   9     4065.67     4598.73    303.29 o 
 -10   2   9      714.48      612.08    102.57 o 
  -8   2   9     9755.64     9263.87    311.63 o 
  -6   2   9    11186.01    11284.29    264.40 o 
  -4   2   9      484.52      554.69     49.00 o 
  -2   2   9    17666.77    18576.41    776.00 o 
   0   2   9     2727.65     2512.12    138.39 o 
   2   2   9     1524.87     1557.60    190.67 o 
   4   2   9    10890.69    11004.80    338.20 o 
   6   2   9       12.66       64.07     33.28 o 
   8   2   9      794.87      781.97    101.12 o 
 -15   3   9       21.64      -85.68     85.68 o 
 -13   3   9      296.99      267.96     86.01 o 
 -11   3   9      214.69      251.32     65.85 o 
  -9   3   9      121.53       64.65     66.10 o 
  -7   3   9     7421.04     7274.22    308.87 o 
  -5   3   9      351.43      297.80     58.34 o 
  -3   3   9     2725.59     2854.79    107.20 o 
  -1   3   9     8247.23     8062.16    252.82 o 
   1   3   9     1273.77     1145.31     77.15 o 
   3   3   9     3933.40     3714.49    173.40 o 
   5   3   9      711.31      529.49     82.75 o 
   7   3   9      238.07      243.56     55.39 o 
   9   3   9      575.88      616.70    129.31 o 
 -14   4   9     1110.84     1146.51    175.71 o 
 -12   4   9     5524.30     5918.64    358.68 o 
 -10   4   9     2173.57     2322.47    173.65 o 
  -8   4   9    14856.53    14830.21    481.24 o 
  -6   4   9    16478.07    16381.69    451.11 o 
  -4   4   9     5332.48     5183.63    200.67 o 
  -2   4   9    33210.97    31147.32   1317.71 o 
   0   4   9     4773.89     4180.79    282.92 o 
   2   4   9     2027.00     2316.47    104.20 o 
   4   4   9     8310.32     8233.48    515.46 o 
   6   4   9       73.00       26.75     46.71 o 
   8   4   9      859.32      887.84    148.73 o 
 -13   5   9      145.76       74.48     65.62 o 
 -11   5   9        7.70      -12.03     60.31 o 
  -9   5   9       29.98      -40.75     40.75 o 
  -7   5   9     3320.04     2902.41    200.62 o 
  -5   5   9       74.45       54.05     30.87 o 
  -3   5   9       53.43      197.58     99.67 o 
  -1   5   9     4061.84     3763.94    170.99 o 
   1   5   9      926.61      842.79     84.48 o 
   3   5   9     2892.31     3020.15    162.14 o 
   5   5   9      205.71      139.72    116.10 o 
   7   5   9      100.02       41.70     71.78 o 
 -14   6   9      514.29      380.17    175.09 o 
 -12   6   9     1828.54     2154.67    335.85 o 
 -10   6   9     1844.98     1790.05    300.89 o 
  -8   6   9     2882.53     2693.39    364.73 o 
  -6   6   9     4462.23     4541.53    415.23 o 
  -4   6   9      441.86      474.77    131.43 o 
  -2   6   9     9954.07     9618.41    630.24 o 
   0   6   9     2978.03     2552.29    169.01 o 
   2   6   9     1401.85     1284.68    153.09 o 
   4   6   9     2270.53     2055.65    281.49 o 
   6   6   9      154.62       89.77     49.97 o 
   8   6   9      248.70       87.60    152.82 o 
 -13   7   9       17.08       67.70    121.28 o 
 -11   7   9        0.72      -91.15     91.15 o 
  -9   7   9       78.44       21.61     72.99 o 
  -7   7   9      180.30      323.72    159.87 o 
  -5   7   9      137.40      263.52    108.49 o 
  -3   7   9      147.59       46.09     79.83 o 
  -1   7   9       20.50      -66.60     66.60 o 
   1   7   9       15.97      124.81     99.01 o 
   3   7   9        2.09       58.22     72.99 o 
   5   7   9       24.43      -62.85     95.92 o 
   7   7   9        0.54     -122.83    122.83 o 
 -12   8   9        0.37      117.54    116.87 o 
 -10   8   9        3.61      -39.59    109.93 o 
  -8   8   9        7.73       99.45    126.14 o 
  -6   8   9      288.28      409.94    133.19 o 
  -4   8   9      180.67       86.44     68.58 o 
  -2   8   9      152.84      134.74     91.29 o 
   0   8   9       30.96       11.91    108.27 o 
   2   8   9       15.02      -13.45    100.11 o 
   4   8   9        0.24       -8.16     83.36 o 
   6   8   9       19.88      116.65     98.13 o 
  -9   9   9       47.65      -17.64     72.55 o 
  -7   9   9     1528.17     1510.32    278.29 o 
  -5   9   9       10.00      -93.72     93.72 o 
  -3   9   9      669.18      562.76    163.40 o 
  -1   9   9      418.84      497.04    163.84 o 
   1   9   9        9.89       56.89     87.99 o 
   3   9   9      415.39      282.70    129.88 o 
   5   9   9       23.64      132.31    118.20 o 
  -8  10   9      781.15      906.32    227.35 o 
  -6  10   9     1337.06     1591.47    290.42 o 
  -4  10   9      156.08      195.60    108.71 o 
  -2  10   9     2408.04     2875.97    379.51 o 
   0  10   9      156.28      364.73    157.23 o 
   2  10   9      171.43      389.65    171.12 o 
  -5  11   9       16.20       52.04     90.19 o 
  -3  11   9      316.78      436.62    169.14 o 
  -1  11   9      800.12      660.45    189.20 o 
 -14   0  10     1957.92     2115.19    322.62 o 
 -12   0  10     4093.58     4642.97    428.02 o 
 -10   0  10     2673.62     2759.32    303.87 o 
  -8   0  10    27928.53    28814.13   2150.15 o 
  -6   0  10     7163.38     8151.61    535.63 o 
  -4   0  10     8212.36     8917.02    522.40 o 
  -2   0  10    40217.69    43272.81   1235.99 o 
   0   0  10      446.41      521.52    117.54 o 
   2   0  10    12326.03    13035.60    602.45 o 
   4   0  10     2408.81     2164.81    245.88 o 
   6   0  10        1.40      -50.72     50.72 o 
   8   0  10     1716.99     1466.03    172.50 o 
 -15   1  10        3.59      -67.04     95.81 o 
 -13   1  10      511.68      525.49    120.39 o 
 -11   1  10       94.71       45.33     47.54 o 
  -9   1  10      630.46      254.01    108.64 o 
  -7   1  10     3369.66     3581.06    165.74 o 
  -5   1  10      439.36      385.86     72.65 o 
  -3   1  10     6855.84     7423.06    323.47 o 
  -1   1  10      685.43      658.80     94.20 o 
   1   1  10      259.67      197.83     54.92 o 
   3   1  10     7004.85     7657.32    356.02 o 
   5   1  10      146.99      113.51     44.73 o 
   7   1  10       91.81       83.26     55.53 o 
   9   1  10      168.26      144.20     50.91 o 
 -14   2  10     1739.01     1807.87    212.92 o 
 -12   2  10     2184.65     2329.32    216.26 o 
 -10   2  10     2160.24     1962.15    208.94 o 
  -8   2  10     8089.47     7827.97    289.83 o 
  -6   2  10     2687.22     2627.98    171.85 o 
  -4   2  10     4958.21     4973.18    260.33 o 
  -2   2  10    12494.65    12793.10    432.60 o 
   0   2  10      296.10      397.93     56.83 o 
   2   2  10     4181.31     4121.14    190.19 o 
   4   2  10     2733.34     2767.13    190.73 o 
   6   2  10       85.44      127.28     48.12 o 
   8   2  10      803.29      768.75    110.97 o 
 -15   3  10       87.52       78.68     57.44 o 
 -13   3  10        0.44       87.35     72.97 o 
 -11   3  10       33.73       -3.65     43.19 o 
  -9   3  10      121.57      114.70     57.22 o 
  -7   3  10      305.85      274.10     54.88 o 
  -5   3  10      386.89      407.39     40.07 o 
  -3   3  10     2284.90     2319.49    103.05 o 
  -1   3  10       89.43       78.41     40.25 o 
   1   3  10        7.36      -25.55     25.55 o 
   3   3  10       13.57       72.31     34.42 o 
   5   3  10      148.78      154.97     49.05 o 
   7   3  10        6.45      189.90     62.70 o 
 -14   4  10        1.33       21.80     75.88 o 
 -12   4  10       25.29      -49.90     59.88 o 
 -10   4  10       36.94       16.40     44.33 o 
  -8   4  10       20.71       -5.40     45.84 o 
  -6   4  10      150.93      113.12     44.20 o 
  -4   4  10       46.94       43.41     27.90 o 
  -2   4  10      209.29      241.77     31.41 o 
   0   4  10       96.93       19.25     24.92 o 
   2   4  10        0.32      102.80     63.66 o 
   4   4  10       75.73       88.85     40.76 o 
   6   4  10        1.67      102.94     69.67 o 
   8   4  10        5.35       78.35     83.72 o 
 -13   5  10      182.98      382.76    108.77 o 
 -11   5  10       10.51      -25.71    109.28 o 
  -9   5  10      375.40      303.00     71.16 o 
  -7   5  10      643.38      661.44     96.17 o 
  -5   5  10       26.57      -41.35    123.16 o 
  -3   5  10     4325.33     3892.55    374.00 o 
  -1   5  10      189.55      239.32     53.72 o 
   1   5  10        4.75        1.52     32.58 o 
   3   5  10      842.03      943.39    100.84 o 
   5   5  10       80.49      117.09     64.95 o 
   7   5  10       37.29       65.32     71.45 o 
 -12   6  10      725.70      939.62    235.51 o 
 -10   6  10      546.73      552.02    111.96 o 
  -8   6  10     3987.26     4268.76    437.28 o 
  -6   6  10     1178.85     1535.46    253.15 o 
  -4   6  10     2616.52     2941.03    327.69 o 
  -2   6  10     5384.83     5859.12    469.04 o 
   0   6  10       19.24       18.08     72.33 o 
   2   6  10     2620.24     2889.14    236.35 o 
   4   6  10     1531.29     1730.76    186.49 o 
   6   6  10        9.02      -80.37     80.37 o 
 -11   7  10        8.12     -161.49    174.76 o 
  -9   7  10     1250.29     1103.46    235.73 o 
  -7   7  10     1513.57     1591.25    284.91 o 
  -5   7  10       91.95       59.32     72.99 o 
  -3   7  10     2138.03     2373.86    312.91 o 
  -1   7  10      415.34      423.83    160.32 o 
   1   7  10       24.22      -34.62     79.83 o 
   3   7  10     1639.78     1752.66    291.30 o 
   5   7  10       32.86      149.51    107.83 o 
 -10   8  10      567.75      426.51    184.68 o 
  -8   8  10     4892.98     5186.99    535.19 o 
  -6   8  10     1968.64     2568.57    346.65 o 
  -4   8  10     2677.53     2933.53    363.85 o 
  -2   8  10     6515.87     6700.61    549.53 o 
   0   8  10      413.28      579.08    182.59 o 
   2   8  10     2345.42     2271.98    331.00 o 
   4   8  10      980.61     1033.56    249.40 o 
  -9   9  10        1.66      145.32     98.13 o 
  -7   9  10      427.35      737.19    210.15 o 
  -5   9  10        6.56       58.88     92.40 o 
  -3   9  10     1033.10      813.93    204.64 o 
  -1   9  10      205.85      198.69    113.12 o 
   1   9  10        4.56       28.89     87.99 o 
   3   9  10      416.14      475.43    174.87 o 
  -6  10  10      452.20      346.21    152.38 o 
  -4  10  10      461.63      529.02    181.71 o 
  -2  10  10     1022.91     1058.70    230.00 o 
   0  10  10      334.97      332.10    142.01 o 
 -15   1  11        9.44       66.06     93.61 o 
 -13   1  11       39.68       15.22     59.34 o 
 -11   1  11       26.11       96.68     51.49 o 
  -9   1  11      507.05      450.70     74.56 o 
  -7   1  11       39.66       -9.71     46.76 o 
  -5   1  11        5.99       31.48     51.23 o 
  -3   1  11     1124.95     1360.01    150.99 o 
  -1   1  11       61.40       40.92     39.31 o 
   1   1  11      559.52      675.28     99.52 o 
   3   1  11      483.67      390.69     84.98 o 
   5   1  11       84.81       19.58     39.67 o 
   7   1  11      128.13      139.58     48.76 o 
 -14   2  11     1357.26     1473.45    190.90 o 
 -12   2  11      853.31      936.97    141.54 o 
 -10   2  11     2434.91     2154.97    164.31 o 
  -8   2  11     5010.30     5489.31    244.46 o 
  -6   2  11     1448.44     1461.92     83.53 o 
  -4   2  11    12243.22    12248.88    331.88 o 
  -2   2  11     3264.88     3408.24    176.23 o 
   0   2  11      277.43      377.66     60.68 o 
   2   2  11     4273.56     4396.33    349.93 o 
   4   2  11      415.91      324.85     63.32 o 
   6   2  11      147.84      243.20     63.17 o 
 -13   3  11       65.94       68.97    100.00 o 
 -11   3  11       11.86       24.72     51.51 o 
  -9   3  11     3063.80     3052.49    188.86 o 
  -7   3  11      513.02      615.46    102.08 o 
  -5   3  11       12.78        0.18     34.29 o 
  -3   3  11     8031.10     7943.84    207.91 o 
  -1   3  11      402.57      412.04     66.26 o 
   1   3  11     1904.97     2012.69    215.85 o 
   3   3  11      871.40      761.81     90.84 o 
   5   3  11      188.19      203.59     58.58 o 
   7   3  11      444.25      327.07    107.98 o 
 -14   4  11     1779.75     1831.90    217.67 o 
 -12   4  11     1526.20     1978.60    206.74 o 
 -10   4  11     3314.97     3077.74    201.38 o 
  -8   4  11    11132.39    11144.18    426.41 o 
  -6   4  11      544.04      672.40     91.66 o 
  -4   4  11    10254.85    10160.50    230.82 o 
  -2   4  11     7738.76     7594.89    187.61 o 
   0   4  11      807.62      942.29     96.03 o 
   2   4  11     9632.47     9873.99    386.15 o 
   4   4  11      121.97      132.59     74.57 o 
   6   4  11      347.61      431.03    103.12 o 
 -13   5  11      174.70      138.21     76.19 o 
 -11   5  11       69.46      -61.20     66.29 o 
  -9   5  11      904.11      725.15    114.08 o 
  -7   5  11       33.72       58.66     77.40 o 
  -5   5  11      494.69      420.75     64.39 o 
  -3   5  11     4175.22     4269.20    407.96 o 
  -1   5  11       48.05       55.51     45.90 o 
   1   5  11      284.98      420.38     70.45 o 
   3   5  11     1057.85      904.36    139.69 o 
   5   5  11       94.08      109.15     63.31 o 
 -12   6  11      493.57      577.53    202.65 o 
 -10   6  11     1530.73     1752.64    217.01 o 
  -8   6  11     3483.73     3727.83    441.91 o 
  -6   6  11     1441.12     1389.69    250.73 o 
  -4   6  11     3348.51     3371.03    385.24 o 
  -2   6  11     1551.89     1565.00    256.02 o 
   0   6  11      305.69      317.96    102.98 o 
   2   6  11     1570.62     1525.63    180.52 o 
   4   6  11      181.16       81.29     59.32 o 
 -11   7  11       15.57      -84.61     87.95 o 
  -9   7  11        5.84      -25.80     81.37 o 
  -7   7  11       19.01        6.62     82.47 o 
  -5   7  11       94.16       76.30    111.14 o 
  -3   7  11       27.55      153.48    123.27 o 
  -1   7  11        0.72      -92.62    101.66 o 
   1   7  11       19.15        7.28     63.51 o 
   3   7  11       37.67       98.79     93.94 o 
 -10   8  11        0.05     -105.63    122.61 o 
  -8   8  11       89.94        4.41     83.58 o 
  -6   8  11       82.22       68.36     86.00 o 
  -4   8  11       42.69       26.24     79.61 o 
  -2   8  11      110.81      437.95    180.60 o 
   0   8  11       33.81       10.81     75.42 o 
   2   8  11       19.69       -8.60     76.96 o 
  -7   9  11       34.53      210.37    158.33 o 
  -5   9  11      136.84      181.71    123.93 o 
  -3   9  11      802.71      708.52    211.70 o 
  -1   9  11        0.75      -95.26    130.33 o 
   1   9  11      176.65      347.31    144.00 o 
  -4  10  11      712.63      887.58    238.16 o 
  -2  10  11      547.91      552.83    199.57 o 
 -14   0  12     1825.85     2118.50    323.50 o 
 -12   0  12     1491.77     1602.49    268.37 o 
 -10   0  12     6386.53     6355.50    476.54 o 
  -8   0  12     5420.16     5912.29    332.06 o 
  -6   0  12     1459.66     1758.62    263.30 o 
  -4   0  12    15253.53    15233.05    787.24 o 
  -2   0  12      841.09     1013.27    183.25 o 
   0   0  12     4110.67     4518.16    384.14 o 
   2   0  12     7002.74     7408.47    493.30 o 
   4   0  12       17.88       -8.60     67.70 o 
   6   0  12     1282.83     1082.74    249.18 o 
 -13   1  12       10.96      143.29     70.61 o 
 -11   1  12      112.90      191.19     75.77 o 
  -9   1  12     2158.12     2243.10    163.65 o 
  -7   1  12      176.22      116.58     45.63 o 
  -5   1  12     3846.59     4204.36    601.57 o 
  -3   1  12     2514.94     2516.89    284.25 o 
  -1   1  12      141.90       52.48     89.42 o 
   1   1  12     2536.78     2682.34    215.00 o 
   3   1  12        6.40       38.15     41.05 o 
   5   1  12        2.43      109.01     55.45 o 
 -14   2  12      930.85     1119.27    243.78 o 
 -12   2  12      353.34      415.12    122.50 o 
 -10   2  12     3569.32     3436.48    212.37 o 
  -8   2  12     2570.54     2677.11    275.98 o 
  -6   2  12     2287.18     2314.30    113.25 o 
  -4   2  12     7372.68     7043.38    342.71 o 
  -2   2  12      895.52      893.59     96.26 o 
   0   2  12     1461.11     1641.67    132.04 o 
   2   2  12     2202.71     2183.64    154.90 o 
   4   2  12        1.26       85.00     46.79 o 
   6   2  12      457.44      445.86     86.23 o 
 -13   3  12        0.45       -2.17     61.37 o 
 -11   3  12        5.60       26.46     45.36 o 
  -9   3  12      105.68       98.76     59.24 o 
  -7   3  12       90.15       66.80     34.68 o 
  -5   3  12      138.01      106.10     64.07 o 
  -3   3  12       55.21       40.08     38.56 o 
  -1   3  12       78.59       90.19     44.89 o 
   1   3  12      742.09      888.57    130.90 o 
   3   3  12       84.41        6.49     46.73 o 
   5   3  12        1.34      -16.04     40.34 o 
 -12   4  12      115.08      127.42     47.80 o 
 -10   4  12       23.73       56.45     57.80 o 
  -8   4  12        3.56       -4.54     35.37 o 
  -6   4  12       15.01       98.95     45.98 o 
  -4   4  12       21.62       40.36     29.88 o 
  -2   4  12       80.22       65.18     34.46 o 
   0   4  12       10.08       77.47     40.68 o 
   2   4  12       85.48      115.80     42.64 o 
   4   4  12       37.02       38.05     88.54 o 
 -11   5  12      108.31       15.33     55.85 o 
  -9   5  12      390.84      228.97     97.25 o 
  -7   5  12       24.90       31.97     73.21 o 
  -5   5  12      208.70      153.92    119.30 o 
  -3   5  12      178.76      216.45     59.59 o 
  -1   5  12        9.02      -45.86     45.86 o 
   1   5  12      801.79      774.20     93.83 o 
   3   5  12      127.50      117.40    104.97 o 
   5   5  12        0.84       56.23     61.13 o 
 -12   6  12      367.38      178.01     96.60 o 
 -10   6  12     1582.19     1537.10    212.04 o 
  -8   6  12      881.76     1139.41    254.03 o 
  -6   6  12      634.09      886.26    202.21 o 
  -4   6  12     4733.69     5147.73    478.08 o 
  -2   6  12      352.86      484.69    151.94 o 
   0   6  12      802.06      829.28    131.10 o 
   2   6  12      774.81      842.57    136.45 o 
   4   6  12        0.94      -49.88     49.88 o 
  -9   7  12      934.94     1158.15    258.45 o 
  -7   7  12       19.04       86.88    106.51 o 
  -5   7  12     1173.44     1011.51    226.91 o 
  -3   7  12     1052.77     1098.61    239.04 o 
  -1   7  12       11.17        4.41     90.41 o 
   1   7  12     1404.94     1218.35    246.10 o 
   3   7  12        6.27       15.00     77.40 o 
  -8   8  12     1153.98     1645.27    315.12 o 
  -6   8  12      698.39     1092.66    246.98 o 
  -4   8  12     3233.64     3375.22    422.51 o 
  -2   8  12      517.32      682.72    188.98 o 
   0   8  12      708.28      779.75    217.87 o 
  -5   9  12      296.82      370.47    179.72 o 
  -3   9  12      243.41      101.88    106.51 o 
 -13   1  13        0.53       23.18    136.61 o 
 -11   1  13      161.54      169.05     67.69 o 
  -9   1  13      217.06      203.41     71.03 o 
  -7   1  13       63.99      135.46     74.20 o 
  -5   1  13      368.74      437.80    114.10 o 
  -3   1  13        9.87       24.04     59.71 o 
  -1   1  13        9.45       86.58     77.40 o 
   1   1  13      676.04      657.92    115.89 o 
   3   1  13       18.56       21.72     45.61 o 
   5   1  13       45.39      129.75     61.77 o 
 -12   2  13      676.12      812.74    237.28 o 
 -10   2  13     3147.30     3210.50    213.59 o 
  -8   2  13      407.03      304.95     70.87 o 
  -6   2  13     1731.96     1616.07    101.76 o 
  -4   2  13     4411.60     4036.16    288.77 o 
  -2   2  13      174.91      196.11     54.65 o 
   0   2  13     3092.55     3349.25    194.71 o 
   2   2  13      211.22      201.51     54.69 o 
   4   2  13       17.39       45.37     53.89 o 
 -13   3  13        3.19      -33.83    121.17 o 
 -11   3  13      372.13      125.97     68.32 o 
  -9   3  13      372.73      472.50    103.31 o 
  -7   3  13       43.08        1.96     47.81 o 
  -5   3  13     3910.86     3770.15    153.58 o 
  -3   3  13      113.12      160.90     66.65 o 
  -1   3  13      162.64      128.60     45.97 o 
   1   3  13     2266.84     1745.41    249.85 o 
   3   3  13      108.57       51.23     36.57 o 
 -12   4  13     1132.10     1190.71    170.42 o 
 -10   4  13     3519.75     3464.28    221.37 o 
  -8   4  13     1476.23     1527.68    160.34 o 
  -6   4  13     5183.95     5653.38    513.80 o 
  -4   4  13     4081.11     4124.61    205.33 o 
  -2   4  13      207.53      261.28     70.18 o 
   0   4  13     3051.70     3348.46    198.30 o 
   2   4  13     1042.38      980.09    109.29 o 
   4   4  13       95.86      243.10     94.92 o 
 -11   5  13      492.90      310.62    163.18 o 
  -9   5  13      377.76      504.76    194.05 o 
  -7   5  13       15.72       43.00    106.73 o 
  -5   5  13     1699.16     1264.66    252.27 o 
  -3   5  13       56.53       42.17     36.57 o 
  -1   5  13      256.70      193.64     66.26 o 
   1   5  13      670.29      715.55    125.24 o 
   3   5  13       53.94      -11.25     65.36 o 
 -10   6  13      951.13     1080.09    270.79 o 
  -8   6  13      640.16      839.29    223.82 o 
  -6   6  13      702.89      605.32    201.77 o 
  -4   6  13     2007.42     1933.93    306.74 o 
  -2   6  13      233.80      415.23    143.34 o 
   0   6  13     1529.81     1481.15    171.85 o 
   2   6  13      277.66      221.67     78.13 o 
  -9   7  13       32.60      202.88    138.70 o 
  -7   7  13        0.92       19.41     99.67 o 
  -5   7  13       10.43      -63.29     74.98 o 
  -3   7  13       12.19      -61.08     86.00 o 
  -1   7  13       10.77      153.26    125.03 o 
   1   7  13       15.43      110.48    130.77 o 
  -6   8  13        0.50      241.02    160.98 o 
  -4   8  13        0.42      -53.59     84.90 o 
  -2   8  13       13.74       57.78    102.98 o 
 -12   0  14     1896.67     1596.10    274.98 o 
 -10   0  14     2117.06     2399.88    309.60 o 
  -8   0  14     2332.14     2511.81    227.26 o 
  -6   0  14     7471.00     6989.27    581.28 o 
  -4   0  14     1931.10     2012.43    297.04 o 
  -2   0  14      599.95      879.86    202.65 o 
   0   0  14     3566.93     3690.56    381.27 o 
   2   0  14       42.20      -80.05     80.05 o 
 -11   1  14      714.59      652.37    122.17 o 
  -9   1  14       99.57      102.87     58.72 o 
  -7   1  14      240.54      314.27     70.92 o 
  -5   1  14     1695.96     1846.41    209.36 o 
  -3   1  14       45.71      197.53     88.41 o 
  -1   1  14     1622.11     1869.96    199.93 o 
   1   1  14      379.92      401.31    100.48 o 
   3   1  14       21.13       22.45     53.22 o 
 -12   2  14      724.87      647.36    128.50 o 
 -10   2  14     1565.90     1720.21    161.18 o 
  -8   2  14      111.70       26.55     42.85 o 
  -6   2  14     2385.13     2411.43    172.39 o 
  -4   2  14      917.62      942.41    106.69 o 
  -2   2  14      549.31      551.76     87.07 o 
   0   2  14     1958.20     1841.58    215.33 o 
   2   2  14       31.84       43.97     46.28 o 
 -11   3  14       44.71       41.84     46.88 o 
  -9   3  14        0.93       25.68     42.03 o 
  -7   3  14      201.61      179.50    156.57 o 
  -5   3  14      491.82      583.07    128.92 o 
  -3   3  14        1.01      -16.25     56.62 o 
  -1   3  14       19.06       18.23     43.08 o 
   1   3  14        2.11       45.49     46.29 o 
   3   3  14        1.73       51.59     46.10 o 
 -10   4  14       20.46      102.92     80.45 o 
  -8   4  14       13.55       37.49    100.56 o 
  -6   4  14       42.74      331.44    143.34 o 
  -4   4  14        1.14       61.84     67.13 o 
  -2   4  14        0.05       12.20     42.75 o 
   0   4  14        0.43       22.31     43.38 o 
   2   4  14        1.52      -33.86     94.27 o 
  -9   5  14       14.12       26.24     91.07 o 
  -7   5  14      236.05      211.92    130.77 o 
  -5   5  14      683.30      933.89    226.69 o 
  -3   5  14        1.59     -123.05    123.05 o 
  -1   5  14      315.80      252.66     63.65 o 
   1   5  14        0.31      -16.50    154.58 o 
  -8   6  14      129.07      118.64    113.35 o 
  -6   6  14     1185.37     1549.79    289.32 o 
  -4   6  14      341.50      383.70    138.04 o 
  -2   6  14      191.41      157.23    123.93 o 
   0   6  14     1297.64     1301.65    195.38 o 
  -5   7  14      638.09      548.42    181.48 o 
  -3   7  14        2.37       21.39    112.90 o 
 -11   1  15       56.71      101.07     59.34 o 
  -9   1  15       59.40      -53.52     53.52 o 
  -7   1  15      845.05      702.15    111.03 o 
  -5   1  15      130.62      110.71    118.64 o 
  -3   1  15       38.95      253.10     89.96 o 
  -1   1  15      115.89      110.61    226.91 o 
   1   1  15        7.03       -5.17     67.29 o 
 -10   2  15      563.69      415.60    118.37 o 
  -8   2  15      720.42      539.66    177.18 o 
  -6   2  15     1551.92     1489.34    199.60 o 
  -4   2  15       50.03       57.31     76.30 o 
  -2   2  15     1043.37     1338.54    189.55 o 
   0   2  15      714.54      531.78    112.34 o 
  -9   3  15       63.01        7.61     74.87 o 
  -7   3  15      805.95      828.92    238.60 o 
  -5   3  15      304.62      413.66    106.59 o 
  -3   3  15       19.34      -39.73     62.68 o 
  -1   3  15     1198.39     1044.92    121.84 o 
  -8   4  15      874.74      463.75    195.60 o 
  -6   4  15     3046.29     3356.92    454.70 o 
  -4   4  15      411.78      432.30    103.46 o 
  -2   4  15     1586.07     1786.00    200.42 o 
  -7   5  15      436.31      331.88    202.65 o 
  -5   5  15      246.63      299.46    154.58 o 
  -3   5  15       17.60     -102.54    128.78 o 
  -8   0  16     1088.79     1268.77    237.72 o 
  -6   0  16     1598.64     1332.36    264.84 o 
  -4   0  16      398.92      324.60    163.84 o 
  -2   0  16     2216.11     2907.07    377.97 o 
  -7   1  16     1033.89      916.26    171.21 o 
  -5   1  16       29.38       61.66     85.56 o 
  -3   1  16      305.58      568.35    125.10 o 
  -8   2  16     1184.28     1304.13    298.36 o 
  -6   2  16      566.49      537.97    133.83 o 
  -4   2  16       99.17       25.13     65.38 o 
  -2   2  16      627.87      982.73    171.32 o 
  -7   3  16       42.67      207.06    144.66 o 
  -5   3  16        3.68       34.37    159.21 o 
                                                 
